# Supplementary material for: cis-Dichloridobis{[4-(dimethyl­amino)­phen­yl]diphenyl­phosphane-κP}platinum(II) ethyl acetate monosolvate
Source: Acta Crystallogr Sect E Struct Rep Online. 2011 Sep 14;67(Pt 10):m1353. doi: 10.1107/S1600536811035628 (PMC3201384; doi:10.1107/S1600536811035628)
Supplement: Supplementary file 1 [file e-67-m1353-sup1.cif]

##############################################################################
#                                                                            #
# This CIF contains the data in a paper accepted for publication in          #
# Acta Crystallographica Section E. It conforms to the requirements of       #
# Notes for Authors for Acta Crystallographica Section E, and has been       #
# peer reviewed under the auspices of the IUCr Commission on Journals.       #
#                                                                            #
# Full details of the Crystallographic Information File format               #
# are given in the paper "The Crystallographic Information File (CIF):       #
# a New Standard Archive File for Crystallography" by S. R. Hall, F. H.      #
# Allen and I. D. Brown [Acta Cryst. (1991), A47, 655-685].                  #
#                                                                            #
# The current version of the core CIF dictionary is obtainable from          #
# ftp://ftp.iucr.org/pub/cif_core.dic.                                       #
#                                                                            #
# Software is freely available for graphical display of the structure(s)     #
# in this CIF. For information consult the CIF software page                 #
# http://www.iucr.org/resources/cif/software.                                #
#                                                                            #
# This file may be used for bona fide research purposes within the           #
# scientific community so long as proper attribution is given to the journal # 
# article from which it was obtained.                                        #
#                                                                            #
##############################################################################
data_global
_audit_creation_method     'WinGX routine CIF_UPDATE'
_audit_conform_dict_name     cif_core.dic
_audit_conform_dict_version     2.4
_journal_data_validation_number     ?
_journal_date_recd_electronic     2011-08-09
_journal_date_accepted     2011-09-01
_journal_name_full     'Acta Crystallographica, Section E'
_journal_year     2011
_journal_volume     67
_journal_issue     10
_journal_page_first     m1353
_journal_page_last     m1353
_journal_paper_category     QM
_journal_coeditor_code     RK2293
_publ_contact_author_name     'Meijboom, Reinout'
_publ_contact_author_address
;
Research Centre for Synthesis and Catalysis
Department of Chemistry
University of Johannesburg
PO Box 524
Auckland Park, 2006
Johannesburg, South Africa
;
_publ_contact_author_email     rmeijboom@uj.ac.za
_publ_contact_author_fax     ' '
_publ_contact_author_phone     ' '
_publ_section_title
;\
<i>cis</i>-Dichloridobis{[4-(dimethylamino)phenyl]diphenylphosphane-\k<i>P</i>}\
platinum(II) ethyl acetate monosolvate
;
loop_
    _publ_author_name
    _publ_author_footnote
    _publ_author_address
    'Muller, Alfred' .
;
Research Centre for Synthesis and Catalysis
Department of Chemistry
University of Johannesburg
PO Box 524
Auckland Park, 2006 Johannesburg
South Africa
;
    'Meijboom, Reinout' .
;
Research Centre for Synthesis and Catalysis
Department of Chemistry
University of Johannesburg
PO Box 524
Auckland Park, 2006 Johannesburg
South Africa
;
_publ_section_synopsis     .
data_I
_audit_creation_method     'WinGX routine CIF_UPDATE'
_chemical_name_systematic
;
<i>cis</i>-Dichloridobis{[4-(dimethylamino)phenyl]diphenylphosphane-
\k<i>P</i>}platinum(II) ethyl acetate monosolvate
;
_chemical_formula_moiety     'C40 H40 Cl2 N2 P2 Pt, C4 H8 O2'
_chemical_formula_sum     'C44 H48 Cl2 N2 O2 P2 Pt'
_chemical_formula_iupac     '[Pt Cl2 (C20 H20 P)2], C4 H8 O2'
_chemical_formula_weight     964.76
_symmetry_cell_setting     monoclinic
_symmetry_space_group_name_H-M     'P 21/n'
_symmetry_space_group_name_Hall     '-P 2yn'
loop_
    _symmetry_equiv_pos_as_xyz
    'x, y, z'
    '-x+1/2, y+1/2, -z+1/2'
    '-x, -y, -z'
    'x-1/2, -y-1/2, z-1/2'
_cell_length_a     11.8148(7)
_cell_length_b     19.1072(11)
_cell_length_c     18.5668(13)
_cell_angle_alpha     90
_cell_angle_beta     104.732(4)
_cell_angle_gamma     90
_cell_volume     4053.6(4)
_cell_formula_units_Z     4
_cell_measurement_reflns_used     3702
_cell_measurement_theta_min     2.51
_cell_measurement_theta_max     23.57
_cell_measurement_temperature     100(2)
_exptl_crystal_description     'prism'
_exptl_crystal_colour     'light yellow'
_exptl_crystal_size_max     0.14
_exptl_crystal_size_mid     0.08
_exptl_crystal_size_min     0.04
_exptl_crystal_density_diffrn     1.581
_exptl_crystal_density_method     'not measured'
_exptl_crystal_F_000     1936
_exptl_absorpt_coefficient_mu     3.712
_exptl_absorpt_correction_type     multi-scan
_exptl_absorpt_process_details     '(<i>SADABS</i>; Bruker, 2004)'
_exptl_absorpt_correction_T_min     0.6245
_exptl_absorpt_correction_T_max     0.8657
_exptl_special_details     ?
_diffrn_ambient_temperature     100(2)
_diffrn_radiation_type     'MoK\a'
_diffrn_radiation_wavelength     0.71073
_diffrn_radiation_monochromator     'Graphite'
_diffrn_measurement_device_type     'Bruker X8 APEXII 4K KappaCCD'
_diffrn_measurement_method     '\f and \w'
_diffrn_reflns_number     47227
_diffrn_reflns_av_R_equivalents     0.1429
_diffrn_reflns_theta_min     1.56
_diffrn_reflns_theta_max     28.33
_diffrn_reflns_theta_full     28.33
_diffrn_measured_fraction_theta_max     0.997
_diffrn_measured_fraction_theta_full     0.997
_diffrn_reflns_limit_h_min     -15
_diffrn_reflns_limit_h_max     15
_diffrn_reflns_limit_k_min     -25
_diffrn_reflns_limit_k_max     23
_diffrn_reflns_limit_l_min     -24
_diffrn_reflns_limit_l_max     24
_diffrn_standards_number     0
_diffrn_standards_interval_count     0
_diffrn_standards_interval_time     0
_diffrn_standards_decay_%     0
_refine_special_details
;
 Refinement of <i>F</i>^2^ against ALL reflections. The weighted
 <i>R</i>--factor <i>wR</i> and goodness of fit <i>S</i> are based on
 <i>F</i>^2^, conventional <i>R</i>--factors <i>R</i> are based on <i>F</i>,
 with <i>F</i> set to zero for negative <i>F</i>^2^. The threshold expression
 of <i>F</i>^2^ > \s(<i>F</i>^2^) is used only for calculating
 <i>R</i>--factors(gt) <i>etc</i>. and is not relevant to the choice of
 reflections for refinement. <i>R</i>--factors based on <i>F</i>^2^ are
 statistically about twice as large as those based on <i>F</i>, and
 <i>R</i>--factors based on ALL data will be even larger.
;
_reflns_number_total     10080
_reflns_number_gt     6044
_reflns_threshold_expression     >2\s(I)
_refine_ls_structure_factor_coef     Fsqd
_refine_ls_matrix_type     full
_refine_ls_R_factor_all     0.1277
_refine_ls_R_factor_gt     0.058
_refine_ls_wR_factor_ref     0.1443
_refine_ls_goodness_of_fit_ref     1.008
_refine_ls_restrained_S_all     1.007
_refine_ls_number_reflns     10080
_refine_ls_number_parameters     484
_refine_ls_number_restraints     6
_refine_ls_hydrogen_treatment     constr
_refine_ls_weighting_scheme     calc
_refine_ls_weighting_details
                 'calc w=1/[\s^2^(Fo^2^)+(0.0541P)^2^] where P=(Fo^2^+2Fc^2^)/3'
_atom_sites_solution_hydrogens     geom
_atom_sites_solution_primary     direct
_atom_sites_solution_secondary     difmap
_refine_ls_shift/su_max     0.001
_refine_ls_shift/su_mean     0.000
_refine_diff_density_max     1.53
_refine_diff_density_min     -1.87
_refine_ls_extinction_method     none
loop_
    _atom_type_symbol
    _atom_type_description
    _atom_type_scat_dispersion_real
    _atom_type_scat_dispersion_imag
    _atom_type_scat_source
    C C 0.0033 0.0016 'International Tables Vol C Tables 4.2.6.8 and 6.1.1.4'
    H H 0 0 'International Tables Vol C Tables 4.2.6.8 and 6.1.1.4'
    O O 0.0106 0.006 'International Tables Vol C Tables 4.2.6.8 and 6.1.1.4'
    P P 0.1023 0.0942 'International Tables Vol C Tables 4.2.6.8 and 6.1.1.4'
    Cl Cl 0.1484 0.1585 'International Tables Vol C Tables 4.2.6.8 and 6.1.1.4'
    N N 0.0061 0.0033 'International Tables Vol C Tables 4.2.6.8 and 6.1.1.4'
    Pt Pt -1.7033 8.3905 'International Tables Vol C Tables 4.2.6.8 and 6.1.1.4'
_computing_data_collection     '<i>APEX2</i> (Bruker, 2005)'
_computing_cell_refinement     '<i>SAINT-Plus</i> (Bruker, 2004)'
_computing_data_reduction
              '<i>SAINT-Plus</i> (Bruker, 2004) and <i>XPREP</i> (Bruker, 2004)'
_computing_structure_solution     '<i>SIR97</i> (Altomare <i>et al.</i>, 1999)'
_computing_structure_refinement     '<i>SHELXL97</i> (Sheldrick, 2008)'
_computing_molecular_graphics     '<i>DIAMOND</i> (Brandenburg & Putz, 2005)'
_computing_publication_material     '<i>WinGX</i> (Farrugia, 1999)'
loop_
    _atom_site_type_symbol
    _atom_site_label
    _atom_site_fract_x
    _atom_site_fract_y
    _atom_site_fract_z
    _atom_site_U_iso_or_equiv
    _atom_site_adp_type
    _atom_site_calc_flag
    _atom_site_refinement_flags
    _atom_site_occupancy
    _atom_site_disorder_assembly
    _atom_site_disorder_group
    Pt Pt 0.41608(2) 0.272508(17) 0.144139(17) 0.01765(10) Uani d . 1 . .
    P P1 0.24750(16) 0.21421(11) 0.09926(11) 0.0182(5) Uani d . 1 . .
    P P2 0.52011(15) 0.22582(12) 0.06977(11) 0.0189(4) Uani d . 1 . .
    Cl Cl1 0.58930(15) 0.33308(11) 0.19929(11) 0.0232(5) Uani d . 1 . .
    Cl Cl2 0.32651(16) 0.33794(12) 0.22107(12) 0.0283(5) Uani d . 1 . .
    C C11 0.2574(6) 0.1215(5) 0.0909(4) 0.0226(19) Uani d . 1 . .
    C C12 0.1588(6) 0.0804(4) 0.0589(4) 0.0224(19) Uani d . 1 . .
    H H12 0.0876 0.1031 0.035 0.027 Uiso calc R 1 . .
    C C13 0.1616(6) 0.0082(4) 0.0610(4) 0.0202(18) Uani d . 1 . .
    H H13 0.094 -0.0175 0.0364 0.024 Uiso calc R 1 . .
    C C14 0.2645(6) -0.0284(4) 0.0994(4) 0.0183(17) Uani d . 1 . .
    C C15 0.3618(6) 0.0134(4) 0.1327(4) 0.0176(17) Uani d . 1 . .
    H H15 0.433 -0.0087 0.1577 0.021 Uiso calc R 1 . .
    C C16 0.3566(6) 0.0842(5) 0.1301(4) 0.0209(18) Uani d . 1 . .
    H H16 0.4233 0.1099 0.156 0.025 Uiso calc R 1 . .
    C C1 0.1571(6) -0.1382(5) 0.0803(5) 0.0250(19) Uani d . 1 . .
    H H1A 0.1038 -0.1223 0.1096 0.038 Uiso calc R 1 . .
    H H1B 0.1734 -0.1882 0.0892 0.038 Uiso calc R 1 . .
    H H1C 0.1208 -0.1305 0.0272 0.038 Uiso calc R 1 . .
    C C2 0.3666(7) -0.1350(5) 0.1502(5) 0.027(2) Uani d . 1 . .
    H H2A 0.4388 -0.1151 0.1422 0.04 Uiso calc R 1 . .
    H H2B 0.363 -0.185 0.1382 0.04 Uiso calc R 1 . .
    H H2C 0.3655 -0.1287 0.2024 0.04 Uiso calc R 1 . .
    N N1 0.2652(5) -0.0993(4) 0.1019(4) 0.0229(16) Uani d . 1 . .
    C C21 0.1454(6) 0.2173(4) 0.1589(4) 0.0185(17) Uani d . 1 . .
    C C22 0.0286(6) 0.2383(4) 0.1329(4) 0.0229(19) Uani d . 1 . .
    H H22 -0.0001 0.2549 0.0834 0.028 Uiso calc R 1 . .
    C C23 -0.0448(7) 0.2344(5) 0.1806(5) 0.028(2) Uani d . 1 . .
    H H23 -0.1239 0.2492 0.1639 0.034 Uiso calc R 1 . .
    C C24 -0.0035(7) 0.2094(5) 0.2519(5) 0.027(2) Uani d . 1 . .
    H H24 -0.0549 0.2053 0.2836 0.033 Uiso calc R 1 . .
    C C25 0.1119(7) 0.1903(5) 0.2774(5) 0.026(2) Uani d . 1 . .
    H H25 0.1409 0.1739 0.327 0.031 Uiso calc R 1 . .
    C C26 0.1852(6) 0.1950(4) 0.2310(4) 0.0226(19) Uani d . 1 . .
    H H26 0.2652 0.1824 0.2492 0.027 Uiso calc R 1 . .
    C C31 0.1652(6) 0.2525(4) 0.0108(4) 0.0207(18) Uani d . 1 . .
    C C32 0.1250(6) 0.2170(4) -0.0550(4) 0.0217(18) Uani d . 1 . .
    H H32 0.1399 0.1683 -0.057 0.026 Uiso calc R 1 . .
    C C33 0.0625(7) 0.2515(5) -0.1188(5) 0.026(2) Uani d . 1 . .
    H H33 0.0364 0.2264 -0.1642 0.031 Uiso calc R 1 . .
    C C34 0.0387(7) 0.3208(5) -0.1163(5) 0.034(2) Uani d . 1 . .
    H H34 -0.0058 0.3441 -0.1595 0.041 Uiso calc R 1 . .
    C C35 0.0799(7) 0.3575(5) -0.0503(5) 0.032(2) Uani d . 1 . .
    H H35 0.0642 0.4061 -0.0488 0.038 Uiso calc R 1 . .
    C C36 0.1430(7) 0.3243(5) 0.0127(5) 0.031(2) Uani d . 1 . .
    H H36 0.1715 0.3499 0.0575 0.037 Uiso calc R 1 . .
    C C41 0.6309(6) 0.1657(4) 0.1169(4) 0.0175(17) Uani d . 1 . .
    C C42 0.6565(6) 0.1574(4) 0.1945(4) 0.0206(18) Uani d . 1 . .
    H H42 0.6152 0.1849 0.222 0.025 Uiso calc R 1 . .
    C C43 0.7400(6) 0.1105(4) 0.2322(5) 0.0224(19) Uani d . 1 . .
    H H43 0.7527 0.1048 0.2844 0.027 Uiso calc R 1 . .
    C C44 0.8064(6) 0.0711(4) 0.1933(5) 0.0222(19) Uani d U 1 . .
    C C45 0.7817(6) 0.0793(5) 0.1154(4) 0.0231(19) Uani d . 1 . .
    H H45 0.8246 0.0529 0.0879 0.028 Uiso calc R 1 . .
    C C46 0.6956(6) 0.1252(4) 0.0781(4) 0.0199(18) Uani d . 1 . .
    H H46 0.6800 0.1295 0.0256 0.024 Uiso calc R 1 . .
    N N2 0.8877(5) 0.0230(4) 0.2294(4) 0.0260(17) Uani d . 1 . .
    C C3 0.9274(7) 0.0223(5) 0.3106(5) 0.029(2) Uani d . 1 . .
    H H3A 0.9657 0.0669 0.3281 0.044 Uiso calc R 1 . .
    H H3B 0.9831 -0.0161 0.3266 0.044 Uiso calc R 1 . .
    H H3C 0.8601 0.0156 0.3317 0.044 Uiso calc R 1 . .
    C C4 0.9620(7) -0.0137(5) 0.1886(5) 0.032(2) Uani d . 1 . .
    H H4A 0.9124 -0.036 0.1442 0.048 Uiso calc R 1 . .
    H H4B 1.0085 -0.0495 0.2209 0.048 Uiso calc R 1 . .
    H H4C 1.0144 0.02 0.1738 0.048 Uiso calc R 1 . .
    C C51 0.4439(6) 0.1813(5) -0.0155(4) 0.0204(18) Uani d . 1 . .
    C C52 0.4352(6) 0.1089(5) -0.0196(4) 0.0226(19) Uani d . 1 . .
    H H52 0.4735 0.0814 0.0221 0.027 Uiso calc R 1 . .
    C C53 0.3707(6) 0.0758(5) -0.0845(5) 0.027(2) Uani d . 1 . .
    H H53 0.365 0.0263 -0.0869 0.033 Uiso calc R 1 . .
    C C54 0.3155(6) 0.1164(5) -0.1449(5) 0.030(2) Uani d . 1 . .
    H H54 0.2701 0.0944 -0.1886 0.037 Uiso calc R 1 . .
    C C55 0.3254(6) 0.1879(5) -0.1425(5) 0.0240(19) Uani d . 1 . .
    H H55 0.2881 0.2152 -0.1847 0.029 Uiso calc R 1 . .
    C C56 0.3899(6) 0.2203(5) -0.0782(4) 0.0222(18) Uani d . 1 . .
    H H56 0.3974 0.2698 -0.077 0.027 Uiso calc R 1 . .
    C C61 0.5940(6) 0.2958(4) 0.0322(4) 0.0171(17) Uani d . 1 . .
    C C62 0.7032(6) 0.2860(4) 0.0172(4) 0.0210(19) Uani d . 1 . .
    H H62 0.7409 0.2418 0.0268 0.025 Uiso calc R 1 . .
    C C63 0.7571(7) 0.3399(5) -0.0116(5) 0.033(2) Uani d . 1 . .
    H H63 0.8305 0.3324 -0.0225 0.04 Uiso calc R 1 . .
    C C64 0.7032(8) 0.4048(5) -0.0245(5) 0.034(2) Uani d . 1 . .
    H H64 0.7407 0.4422 -0.043 0.041 Uiso calc R 1 . .
    C C65 0.5950(8) 0.4152(5) -0.0103(5) 0.036(2) Uani d . 1 . .
    H H65 0.5583 0.4597 -0.0195 0.043 Uiso calc R 1 . .
    C C66 0.5398(7) 0.3613(5) 0.0173(5) 0.027(2) Uani d . 1 . .
    H H66 0.4649 0.3688 0.0261 0.033 Uiso calc R 1 . .
    O O1 0.3757(5) -0.0196(4) 0.4216(3) 0.0376(16) Uani d . 1 . .
    O O2 0.4524(5) -0.0288(3) 0.3231(3) 0.0317(15) Uani d . 1 . .
    C C5 0.2629(7) 0.0185(5) 0.3013(5) 0.038(2) Uani d . 1 . .
    H H5A 0.212 0.0418 0.3282 0.057 Uiso calc R 1 . .
    H H5B 0.2197 -0.0195 0.2708 0.057 Uiso calc R 1 . .
    H H5C 0.2882 0.0525 0.2691 0.057 Uiso calc R 1 . .
    C C6 0.3671(7) -0.0107(5) 0.3557(5) 0.026(2) Uani d . 1 . .
    C C7 0.5553(7) -0.0609(5) 0.3705(5) 0.035(2) Uani d . 1 . .
    H H7A 0.5341 -0.1049 0.3921 0.042 Uiso calc R 1 . .
    H H7B 0.5925 -0.029 0.4117 0.042 Uiso calc R 1 . .
    C C8 0.6377(7) -0.0758(5) 0.3222(6) 0.040(3) Uani d . 1 . .
    H H8A 0.6001 -0.1079 0.2821 0.06 Uiso calc R 1 . .
    H H8B 0.7095 -0.0971 0.3525 0.06 Uiso calc R 1 . .
    H H8C 0.6569 -0.0319 0.3007 0.06 Uiso calc R 1 . .
loop_
    _atom_site_aniso_label
    _atom_site_aniso_U_11
    _atom_site_aniso_U_22
    _atom_site_aniso_U_33
    _atom_site_aniso_U_12
    _atom_site_aniso_U_13
    _atom_site_aniso_U_23
    Pt 0.01160(13) 0.02100(19) 0.01731(15) -0.00091(14) -0.00192(10)
                                                                    -0.00105(16)
    P1 0.0129(9) 0.0214(13) 0.0183(10) 0.0001(8) 0.0004(8) 0.0029(9)
    P2 0.0118(8) 0.0226(12) 0.0191(10) -0.0001(9) -0.0016(7) 0.0012(10)
    Cl1 0.0141(8) 0.0287(13) 0.0231(10) -0.0062(8) -0.0016(7) -0.0039(9)
    Cl2 0.0202(9) 0.0334(14) 0.0301(11) -0.0041(9) 0.0044(8) -0.0120(10)
    C11 0.016(4) 0.026(5) 0.024(4) 0.003(3) 0.003(3) -0.002(4)
    C12 0.012(4) 0.026(5) 0.026(4) 0.007(3) -0.001(3) 0.000(4)
    C13 0.017(4) 0.021(5) 0.021(4) 0.003(3) 0.001(3) -0.003(4)
    C14 0.019(4) 0.015(5) 0.022(4) 0.000(3) 0.005(3) 0.000(4)
    C15 0.010(3) 0.018(5) 0.020(4) 0.001(3) -0.005(3) 0.003(3)
    C16 0.016(4) 0.030(5) 0.017(4) 0.002(3) 0.003(3) -0.001(4)
    C1 0.019(4) 0.028(5) 0.027(5) -0.003(4) 0.004(3) -0.002(4)
    C2 0.021(4) 0.021(5) 0.035(5) 0.003(4) 0.000(4) -0.001(4)
    N1 0.015(3) 0.023(4) 0.028(4) -0.003(3) 0.001(3) -0.002(3)
    C21 0.014(3) 0.013(5) 0.026(4) -0.001(3) 0.001(3) -0.001(4)
    C22 0.015(3) 0.029(6) 0.021(4) 0.002(3) -0.002(3) 0.001(4)
    C23 0.020(4) 0.035(6) 0.027(5) 0.003(4) 0.003(3) -0.004(4)
    C24 0.024(4) 0.027(6) 0.034(5) -0.008(4) 0.012(4) -0.003(4)
    C25 0.031(4) 0.020(5) 0.028(5) 0.001(4) 0.009(4) -0.001(4)
    C26 0.016(4) 0.025(5) 0.024(4) 0.002(3) -0.001(3) -0.002(4)
    C31 0.016(4) 0.026(5) 0.017(4) -0.003(3) 0.000(3) 0.007(3)
    C32 0.020(4) 0.019(5) 0.027(4) -0.008(3) 0.007(3) -0.003(4)
    C33 0.023(4) 0.027(5) 0.024(4) -0.005(3) -0.001(3) 0.000(4)
    C34 0.028(4) 0.042(7) 0.025(5) 0.002(4) -0.008(4) 0.006(5)
    C35 0.034(5) 0.030(6) 0.027(5) 0.008(4) -0.003(4) 0.002(4)
    C36 0.025(4) 0.037(6) 0.026(5) 0.001(4) -0.001(4) 0.001(4)
    C41 0.011(3) 0.021(5) 0.020(4) -0.005(3) 0.004(3) 0.001(3)
    C42 0.009(3) 0.024(5) 0.028(4) -0.004(3) 0.003(3) 0.002(4)
    C43 0.007(3) 0.031(5) 0.027(4) -0.001(3) -0.002(3) 0.002(4)
    C44 0.007(3) 0.023(5) 0.032(4) -0.002(3) -0.004(3) -0.003(4)
    C45 0.020(4) 0.025(5) 0.023(4) 0.000(3) 0.003(3) -0.003(4)
    C46 0.014(3) 0.028(5) 0.015(4) 0.000(3) -0.002(3) 0.003(4)
    N2 0.016(3) 0.028(5) 0.030(4) 0.001(3) -0.001(3) 0.004(3)
    C3 0.030(4) 0.030(6) 0.024(5) 0.002(4) 0.002(4) 0.005(4)
    C4 0.020(4) 0.036(6) 0.036(5) 0.014(4) 0.003(4) 0.003(5)
    C51 0.015(4) 0.026(5) 0.019(4) 0.004(3) 0.001(3) -0.001(4)
    C52 0.016(4) 0.028(6) 0.020(4) 0.001(3) -0.002(3) 0.001(4)
    C53 0.016(4) 0.034(6) 0.030(5) -0.010(4) 0.003(4) -0.005(4)
    C54 0.014(4) 0.055(7) 0.018(4) -0.005(4) -0.002(3) -0.009(4)
    C55 0.022(4) 0.022(5) 0.025(4) -0.001(4) -0.001(3) -0.001(4)
    C56 0.016(3) 0.024(5) 0.022(4) -0.003(3) -0.002(3) -0.002(4)
    C61 0.018(4) 0.021(5) 0.010(3) -0.001(3) -0.001(3) 0.004(3)
    C62 0.017(4) 0.023(5) 0.019(4) -0.001(3) -0.004(3) 0.002(4)
    C63 0.020(4) 0.054(7) 0.024(5) -0.007(4) 0.003(4) 0.001(5)
    C64 0.042(5) 0.034(6) 0.023(5) -0.016(5) 0.003(4) -0.003(4)
    C65 0.041(5) 0.034(6) 0.031(5) 0.001(5) 0.007(4) 0.000(5)
    C66 0.025(4) 0.033(6) 0.022(4) -0.001(4) 0.001(4) 0.004(4)
    O1 0.040(4) 0.046(5) 0.028(4) 0.008(3) 0.011(3) 0.005(3)
    O2 0.023(3) 0.042(4) 0.030(3) 0.008(3) 0.007(3) 0.007(3)
    C5 0.037(5) 0.036(7) 0.040(6) 0.005(4) 0.007(5) 0.004(5)
    C6 0.030(4) 0.021(5) 0.028(5) -0.005(4) 0.010(4) -0.001(4)
    C7 0.033(5) 0.047(7) 0.016(4) 0.015(4) -0.011(4) -0.002(4)
    C8 0.027(5) 0.042(7) 0.051(6) 0.011(4) 0.010(5) 0.004(5)
_geom_special_details
;
 All s.u.'s (except the s.u. in the dihedral angle between two l.s. planes)
 are estimated using the full covariance matrix. The cell s.u.'s are taken
 into account individually in the estimation of s.u.'s in distances, angles
 and torsion angles; correlations between s.u.'s in cell parameters are only
 used when they are defined by crystal symmetry. An approximate (isotropic)
 treatment of cell s.u.'s is used for estimating s.u.'s involving l.s. planes.
;
loop_
    _geom_bond_atom_site_label_1
    _geom_bond_atom_site_label_2
    _geom_bond_site_symmetry_2
    _geom_bond_distance
    _geom_bond_publ_flag
    Pt P1 . 2.2490(19) ?
    Pt P2 . 2.253(2) ?
    Pt Cl2 . 2.344(2) ?
    Pt Cl1 . 2.3475(18) ?
    P1 C11 . 1.785(9) ?
    P1 C21 . 1.834(8) ?
    P1 C31 . 1.835(8) ?
    P2 C41 . 1.793(8) ?
    P2 C51 . 1.821(8) ?
    P2 C61 . 1.830(8) ?
    C11 C12 . 1.406(11) ?
    C11 C16 . 1.406(10) ?
    C12 C13 . 1.380(11) ?
    C12 H12 . 0.95 ?
    C13 C14 . 1.426(10) ?
    C13 H13 . 0.95 ?
    C14 N1 . 1.354(10) ?
    C14 C15 . 1.406(10) ?
    C15 C16 . 1.355(11) ?
    C15 H15 . 0.95 ?
    C16 H16 . 0.95 ?
    C1 N1 . 1.444(9) ?
    C1 H1A . 0.98 ?
    C1 H1B . 0.98 ?
    C1 H1C . 0.98 ?
    C2 N1 . 1.469(10) ?
    C2 H2A . 0.98 ?
    C2 H2B . 0.98 ?
    C2 H2C . 0.98 ?
    C21 C26 . 1.369(11) ?
    C21 C22 . 1.400(10) ?
    C22 C23 . 1.390(11) ?
    C22 H22 . 0.95 ?
    C23 C24 . 1.374(12) ?
    C23 H23 . 0.95 ?
    C24 C25 . 1.375(11) ?
    C24 H24 . 0.95 ?
    C25 C26 . 1.372(11) ?
    C25 H25 . 0.95 ?
    C26 H26 . 0.95 ?
    C31 C32 . 1.371(11) ?
    C31 C36 . 1.399(12) ?
    C32 C33 . 1.392(11) ?
    C32 H32 . 0.95 ?
    C33 C34 . 1.358(13) ?
    C33 H33 . 0.95 ?
    C34 C35 . 1.387(12) ?
    C34 H34 . 0.95 ?
    C35 C36 . 1.373(11) ?
    C35 H35 . 0.95 ?
    C36 H36 . 0.95 ?
    C41 C42 . 1.403(10) ?
    C41 C46 . 1.407(11) ?
    C42 C43 . 1.384(10) ?
    C42 H42 . 0.95 ?
    C43 C44 . 1.410(11) ?
    C43 H43 . 0.95 ?
    C44 N2 . 1.374(10) ?
    C44 C45 . 1.411(11) ?
    C45 C46 . 1.388(10) ?
    C45 H45 . 0.95 ?
    C46 H46 . 0.95 ?
    N2 C3 . 1.460(10) ?
    N2 C4 . 1.475(10) ?
    C3 H3A . 0.98 ?
    C3 H3B . 0.98 ?
    C3 H3C . 0.98 ?
    C4 H4A . 0.98 ?
    C4 H4B . 0.98 ?
    C4 H4C . 0.98 ?
    C51 C52 . 1.388(12) ?
    C51 C56 . 1.392(11) ?
    C52 C53 . 1.402(11) ?
    C52 H52 . 0.95 ?
    C53 C54 . 1.382(12) ?
    C53 H53 . 0.95 ?
    C54 C55 . 1.372(12) ?
    C54 H54 . 0.95 ?
    C55 C56 . 1.388(10) ?
    C55 H55 . 0.95 ?
    C56 H56 . 0.95 ?
    C61 C62 . 1.400(10) ?
    C61 C66 . 1.401(11) ?
    C62 C63 . 1.388(12) ?
    C62 H62 . 0.95 ?
    C63 C64 . 1.385(13) ?
    C63 H63 . 0.95 ?
    C64 C65 . 1.384(12) ?
    C64 H64 . 0.95 ?
    C65 C66 . 1.385(12) ?
    C65 H65 . 0.95 ?
    C66 H66 . 0.95 ?
    O1 C6 . 1.215(10) ?
    O2 C6 . 1.346(9) ?
    O2 C7 . 1.444(9) ?
    C5 C6 . 1.489(12) ?
    C5 H5A . 0.98 ?
    C5 H5B . 0.98 ?
    C5 H5C . 0.98 ?
    C7 C8 . 1.509(12) ?
    C7 H7A . 0.99 ?
    C7 H7B . 0.99 ?
    C8 H8A . 0.98 ?
    C8 H8B . 0.98 ?
    C8 H8C . 0.98 ?
loop_
    _geom_angle_atom_site_label_1
    _geom_angle_atom_site_label_2
    _geom_angle_atom_site_label_3
    _geom_angle_site_symmetry_1
    _geom_angle_site_symmetry_3
    _geom_angle
    _geom_angle_publ_flag
    P1 Pt P2 . . 98.43(7) ?
    P1 Pt Cl2 . . 89.74(7) ?
    P2 Pt Cl2 . . 170.42(8) ?
    P1 Pt Cl1 . . 175.96(7) ?
    P2 Pt Cl1 . . 84.93(7) ?
    Cl2 Pt Cl1 . . 87.13(7) ?
    C11 P1 C21 . . 98.8(4) ?
    C11 P1 C31 . . 110.4(4) ?
    C21 P1 C31 . . 104.4(3) ?
    C11 P1 Pt . . 116.9(2) ?
    C21 P1 Pt . . 114.6(3) ?
    C31 P1 Pt . . 110.6(3) ?
    C41 P2 C51 . . 105.3(4) ?
    C41 P2 C61 . . 107.1(3) ?
    C51 P2 C61 . . 100.8(4) ?
    C41 P2 Pt . . 113.5(3) ?
    C51 P2 Pt . . 119.4(2) ?
    C61 P2 Pt . . 109.4(3) ?
    C12 C11 C16 . . 115.3(8) ?
    C12 C11 P1 . . 121.7(6) ?
    C16 C11 P1 . . 121.5(6) ?
    C13 C12 C11 . . 122.3(7) ?
    C13 C12 H12 . . 118.8 ?
    C11 C12 H12 . . 118.8 ?
    C12 C13 C14 . . 121.1(7) ?
    C12 C13 H13 . . 119.5 ?
    C14 C13 H13 . . 119.5 ?
    N1 C14 C15 . . 123.7(7) ?
    N1 C14 C13 . . 120.3(7) ?
    C15 C14 C13 . . 116.0(7) ?
    C16 C15 C14 . . 121.8(7) ?
    C16 C15 H15 . . 119.1 ?
    C14 C15 H15 . . 119.1 ?
    C15 C16 C11 . . 123.3(7) ?
    C15 C16 H16 . . 118.3 ?
    C11 C16 H16 . . 118.3 ?
    N1 C1 H1A . . 109.5 ?
    N1 C1 H1B . . 109.5 ?
    H1A C1 H1B . . 109.5 ?
    N1 C1 H1C . . 109.5 ?
    H1A C1 H1C . . 109.5 ?
    H1B C1 H1C . . 109.5 ?
    N1 C2 H2A . . 109.5 ?
    N1 C2 H2B . . 109.5 ?
    H2A C2 H2B . . 109.5 ?
    N1 C2 H2C . . 109.5 ?
    H2A C2 H2C . . 109.5 ?
    H2B C2 H2C . . 109.5 ?
    C14 N1 C1 . . 120.5(6) ?
    C14 N1 C2 . . 118.8(6) ?
    C1 N1 C2 . . 117.2(7) ?
    C26 C21 C22 . . 119.4(7) ?
    C26 C21 P1 . . 117.7(5) ?
    C22 C21 P1 . . 122.9(6) ?
    C23 C22 C21 . . 119.0(7) ?
    C23 C22 H22 . . 120.5 ?
    C21 C22 H22 . . 120.5 ?
    C24 C23 C22 . . 120.4(7) ?
    C24 C23 H23 . . 119.8 ?
    C22 C23 H23 . . 119.8 ?
    C23 C24 C25 . . 120.1(8) ?
    C23 C24 H24 . . 119.9 ?
    C25 C24 H24 . . 119.9 ?
    C26 C25 C24 . . 119.7(8) ?
    C26 C25 H25 . . 120.1 ?
    C24 C25 H25 . . 120.1 ?
    C21 C26 C25 . . 121.3(7) ?
    C21 C26 H26 . . 119.3 ?
    C25 C26 H26 . . 119.3 ?
    C32 C31 C36 . . 118.9(7) ?
    C32 C31 P1 . . 125.8(7) ?
    C36 C31 P1 . . 115.3(6) ?
    C31 C32 C33 . . 120.8(8) ?
    C31 C32 H32 . . 119.6 ?
    C33 C32 H32 . . 119.6 ?
    C34 C33 C32 . . 120.2(8) ?
    C34 C33 H33 . . 119.9 ?
    C32 C33 H33 . . 119.9 ?
    C33 C34 C35 . . 119.6(8) ?
    C33 C34 H34 . . 120.2 ?
    C35 C34 H34 . . 120.2 ?
    C36 C35 C34 . . 120.8(9) ?
    C36 C35 H35 . . 119.6 ?
    C34 C35 H35 . . 119.6 ?
    C35 C36 C31 . . 119.7(8) ?
    C35 C36 H36 . . 120.2 ?
    C31 C36 H36 . . 120.2 ?
    C42 C41 C46 . . 117.3(7) ?
    C42 C41 P2 . . 120.9(6) ?
    C46 C41 P2 . . 121.7(6) ?
    C43 C42 C41 . . 122.1(8) ?
    C43 C42 H42 . . 118.9 ?
    C41 C42 H42 . . 118.9 ?
    C42 C43 C44 . . 120.3(8) ?
    C42 C43 H43 . . 119.8 ?
    C44 C43 H43 . . 119.8 ?
    N2 C44 C43 . . 121.2(8) ?
    N2 C44 C45 . . 120.7(7) ?
    C43 C44 C45 . . 118.0(7) ?
    C46 C45 C44 . . 121.0(8) ?
    C46 C45 H45 . . 119.5 ?
    C44 C45 H45 . . 119.5 ?
    C45 C46 C41 . . 121.2(7) ?
    C45 C46 H46 . . 119.4 ?
    C41 C46 H46 . . 119.4 ?
    C44 N2 C3 . . 120.7(7) ?
    C44 N2 C4 . . 120.1(7) ?
    C3 N2 C4 . . 116.7(6) ?
    N2 C3 H3A . . 109.5 ?
    N2 C3 H3B . . 109.5 ?
    H3A C3 H3B . . 109.5 ?
    N2 C3 H3C . . 109.5 ?
    H3A C3 H3C . . 109.5 ?
    H3B C3 H3C . . 109.5 ?
    N2 C4 H4A . . 109.5 ?
    N2 C4 H4B . . 109.5 ?
    H4A C4 H4B . . 109.5 ?
    N2 C4 H4C . . 109.5 ?
    H4A C4 H4C . . 109.5 ?
    H4B C4 H4C . . 109.5 ?
    C52 C51 C56 . . 118.4(7) ?
    C52 C51 P2 . . 121.7(6) ?
    C56 C51 P2 . . 119.8(7) ?
    C51 C52 C53 . . 120.9(8) ?
    C51 C52 H52 . . 119.6 ?
    C53 C52 H52 . . 119.6 ?
    C54 C53 C52 . . 119.1(9) ?
    C54 C53 H53 . . 120.5 ?
    C52 C53 H53 . . 120.5 ?
    C55 C54 C53 . . 120.9(8) ?
    C55 C54 H54 . . 119.6 ?
    C53 C54 H54 . . 119.6 ?
    C54 C55 C56 . . 119.7(8) ?
    C54 C55 H55 . . 120.1 ?
    C56 C55 H55 . . 120.1 ?
    C55 C56 C51 . . 121.0(8) ?
    C55 C56 H56 . . 119.5 ?
    C51 C56 H56 . . 119.5 ?
    C62 C61 C66 . . 118.6(7) ?
    C62 C61 P2 . . 122.1(6) ?
    C66 C61 P2 . . 119.3(6) ?
    C63 C62 C61 . . 120.9(8) ?
    C63 C62 H62 . . 119.6 ?
    C61 C62 H62 . . 119.6 ?
    C64 C63 C62 . . 119.7(8) ?
    C64 C63 H63 . . 120.2 ?
    C62 C63 H63 . . 120.2 ?
    C65 C64 C63 . . 120.1(9) ?
    C65 C64 H64 . . 119.9 ?
    C63 C64 H64 . . 119.9 ?
    C64 C65 C66 . . 120.6(9) ?
    C64 C65 H65 . . 119.7 ?
    C66 C65 H65 . . 119.7 ?
    C65 C66 C61 . . 120.1(8) ?
    C65 C66 H66 . . 119.9 ?
    C61 C66 H66 . . 119.9 ?
    C6 O2 C7 . . 116.4(7) ?
    C6 C5 H5A . . 109.5 ?
    C6 C5 H5B . . 109.5 ?
    H5A C5 H5B . . 109.5 ?
    C6 C5 H5C . . 109.5 ?
    H5A C5 H5C . . 109.5 ?
    H5B C5 H5C . . 109.5 ?
    O1 C6 O2 . . 122.5(8) ?
    O1 C6 C5 . . 125.4(8) ?
    O2 C6 C5 . . 112.1(7) ?
    O2 C7 C8 . . 106.7(7) ?
    O2 C7 H7A . . 110.4 ?
    C8 C7 H7A . . 110.4 ?
    O2 C7 H7B . . 110.4 ?
    C8 C7 H7B . . 110.4 ?
    H7A C7 H7B . . 108.6 ?
    C7 C8 H8A . . 109.5 ?
    C7 C8 H8B . . 109.5 ?
    H8A C8 H8B . . 109.5 ?
    C7 C8 H8C . . 109.5 ?
    H8A C8 H8C . . 109.5 ?
    H8B C8 H8C . . 109.5 ?
loop_
    _geom_torsion_atom_site_label_1
    _geom_torsion_atom_site_label_2
    _geom_torsion_atom_site_label_3
    _geom_torsion_atom_site_label_4
    _geom_torsion_site_symmetry_1
    _geom_torsion_site_symmetry_2
    _geom_torsion_site_symmetry_3
    _geom_torsion_site_symmetry_4
    _geom_torsion
    _geom_torsion_publ_flag
    P2 Pt P1 C11 . . . . 49.7(3) ?
    Cl2 Pt P1 C11 . . . . -135.3(3) ?
    P2 Pt P1 C21 . . . . 164.6(3) ?
    Cl2 Pt P1 C21 . . . . -20.5(3) ?
    P2 Pt P1 C31 . . . . -77.8(3) ?
    Cl2 Pt P1 C31 . . . . 97.1(3) ?
    P1 Pt P2 C41 . . . . -107.5(3) ?
    Cl1 Pt P2 C41 . . . . 70.2(3) ?
    P1 Pt P2 C51 . . . . 17.6(3) ?
    Cl1 Pt P2 C51 . . . . -164.6(3) ?
    P1 Pt P2 C61 . . . . 132.9(2) ?
    Cl1 Pt P2 C61 . . . . -49.3(2) ?
    C21 P1 C11 C12 . . . . 61.0(7) ?
    C31 P1 C11 C12 . . . . -48.0(8) ?
    Pt P1 C11 C12 . . . . -175.6(6) ?
    C21 P1 C11 C16 . . . . -104.7(7) ?
    C31 P1 C11 C16 . . . . 146.3(6) ?
    Pt P1 C11 C16 . . . . 18.7(8) ?
    C16 C11 C12 C13 . . . . -4.6(11) ?
    P1 C11 C12 C13 . . . . -171.1(6) ?
    C11 C12 C13 C14 . . . . 3.2(12) ?
    C12 C13 C14 N1 . . . . 179.0(7) ?
    C12 C13 C14 C15 . . . . -1.6(11) ?
    N1 C14 C15 C16 . . . . -178.8(7) ?
    C13 C14 C15 C16 . . . . 1.9(11) ?
    C14 C15 C16 C11 . . . . -3.7(12) ?
    C12 C11 C16 C15 . . . . 4.9(11) ?
    P1 C11 C16 C15 . . . . 171.4(6) ?
    C15 C14 N1 C1 . . . . 167.2(7) ?
    C13 C14 N1 C1 . . . . -13.4(11) ?
    C15 C14 N1 C2 . . . . 8.8(11) ?
    C13 C14 N1 C2 . . . . -171.8(7) ?
    C11 P1 C21 C26 . . . . 69.3(7) ?
    C31 P1 C21 C26 . . . . -176.9(7) ?
    Pt P1 C21 C26 . . . . -55.7(7) ?
    C11 P1 C21 C22 . . . . -107.7(7) ?
    C31 P1 C21 C22 . . . . 6.2(8) ?
    Pt P1 C21 C22 . . . . 127.3(6) ?
    C26 C21 C22 C23 . . . . -1.3(12) ?
    P1 C21 C22 C23 . . . . 175.6(6) ?
    C21 C22 C23 C24 . . . . -1.0(13) ?
    C22 C23 C24 C25 . . . . 2.3(13) ?
    C23 C24 C25 C26 . . . . -1.3(13) ?
    C22 C21 C26 C25 . . . . 2.4(13) ?
    P1 C21 C26 C25 . . . . -174.7(6) ?
    C24 C25 C26 C21 . . . . -1.1(13) ?
    C11 P1 C31 C32 . . . . -5.3(8) ?
    C21 P1 C31 C32 . . . . -110.6(7) ?
    Pt P1 C31 C32 . . . . 125.7(6) ?
    C11 P1 C31 C36 . . . . 174.5(6) ?
    C21 P1 C31 C36 . . . . 69.3(6) ?
    Pt P1 C31 C36 . . . . -54.5(6) ?
    C36 C31 C32 C33 . . . . -0.3(11) ?
    P1 C31 C32 C33 . . . . 179.5(6) ?
    C31 C32 C33 C34 . . . . -1.2(12) ?
    C32 C33 C34 C35 . . . . 1.8(13) ?
    C33 C34 C35 C36 . . . . -0.9(13) ?
    C34 C35 C36 C31 . . . . -0.6(13) ?
    C32 C31 C36 C35 . . . . 1.2(12) ?
    P1 C31 C36 C35 . . . . -178.6(7) ?
    C51 P2 C41 C42 . . . . -140.1(6) ?
    C61 P2 C41 C42 . . . . 113.2(6) ?
    Pt P2 C41 C42 . . . . -7.6(7) ?
    C51 P2 C41 C46 . . . . 40.2(7) ?
    C61 P2 C41 C46 . . . . -66.6(7) ?
    Pt P2 C41 C46 . . . . 172.6(5) ?
    C46 C41 C42 C43 . . . . -1.4(11) ?
    P2 C41 C42 C43 . . . . 178.8(6) ?
    C41 C42 C43 C44 . . . . 2.7(12) ?
    C42 C43 C44 N2 . . . . -178.4(7) ?
    C42 C43 C44 C45 . . . . -2.3(11) ?
    N2 C44 C45 C46 . . . . 176.8(7) ?
    C43 C44 C45 C46 . . . . 0.7(12) ?
    C44 C45 C46 C41 . . . . 0.6(12) ?
    C42 C41 C46 C45 . . . . -0.3(11) ?
    P2 C41 C46 C45 . . . . 179.5(6) ?
    C43 C44 N2 C3 . . . . -14.1(11) ?
    C45 C44 N2 C3 . . . . 169.9(7) ?
    C43 C44 N2 C4 . . . . -175.5(7) ?
    C45 C44 N2 C4 . . . . 8.5(11) ?
    C41 P2 C51 C52 . . . . 29.2(7) ?
    C61 P2 C51 C52 . . . . 140.5(6) ?
    Pt P2 C51 C52 . . . . -99.8(6) ?
    C41 P2 C51 C56 . . . . -152.4(6) ?
    C61 P2 C51 C56 . . . . -41.1(7) ?
    Pt P2 C51 C56 . . . . 78.6(6) ?
    C56 C51 C52 C53 . . . . -1.9(11) ?
    P2 C51 C52 C53 . . . . 176.5(6) ?
    C51 C52 C53 C54 . . . . 0.1(11) ?
    C52 C53 C54 C55 . . . . 1.5(12) ?
    C53 C54 C55 C56 . . . . -1.1(12) ?
    C54 C55 C56 C51 . . . . -0.8(11) ?
    C52 C51 C56 C55 . . . . 2.3(11) ?
    P2 C51 C56 C55 . . . . -176.1(6) ?
    C41 P2 C61 C62 . . . . 23.9(7) ?
    C51 P2 C61 C62 . . . . -86.0(6) ?
    Pt P2 C61 C62 . . . . 147.3(6) ?
    C41 P2 C61 C66 . . . . -156.6(6) ?
    C51 P2 C61 C66 . . . . 93.5(7) ?
    Pt P2 C61 C66 . . . . -33.2(7) ?
    C66 C61 C62 C63 . . . . 0.2(11) ?
    P2 C61 C62 C63 . . . . 179.7(6) ?
    C61 C62 C63 C64 . . . . 1.2(12) ?
    C62 C63 C64 C65 . . . . -1.6(13) ?
    C63 C64 C65 C66 . . . . 0.5(13) ?
    C64 C65 C66 C61 . . . . 1.0(13) ?
    C62 C61 C66 C65 . . . . -1.3(12) ?
    P2 C61 C66 C65 . . . . 179.2(7) ?
    C7 O2 C6 O1 . . . . 1.1(13) ?
    C7 O2 C6 C5 . . . . -177.0(8) ?
    C6 O2 C7 C8 . . . . -179.6(7) ?
loop_
    _geom_hbond_atom_site_label_D
    _geom_hbond_atom_site_label_H
    _geom_hbond_atom_site_label_A
    _geom_hbond_site_symmetry_A
    _geom_hbond_distance_DH
    _geom_hbond_distance_HA
    _geom_hbond_distance_DA
    _geom_hbond_angle_DHA
    C5 H5B Cl2 2_545 0.98 2.79 3.601(10) 141
    C64 H64 O1 4_665 0.95 2.39 3.317(11) 166
