# Supplementary material for: cis-Dichloridobis{[4-(dimethyl­amino)­phen­yl]diphenyl­phosphane-κP}platinum(II) ethyl acetate monosolvate
Source: Acta Crystallogr Sect E Struct Rep Online. 2011 Sep 14;67(Pt 10):m1353. doi: 10.1107/S1600536811035628 (PMC3201384; doi:10.1107/S1600536811035628)
Supplement: Supplementary file 2 [file e-67-m1353-Isup2.hkl]

#
# h,k,l, Fc-squared, Fo-squared, sigma(Fo-squared) and status flag
#
data_I
_shelx_title ' 7frm3_0m in P2(1)/n'
_shelx_refln_list_code          4
_shelx_F_calc_maximum      426.22
_exptl_crystal_F_000      1936.00
_reflns_d_resolution_high  0.7487
 
loop_
 _symmetry_equiv_pos_as_xyz
 'x, y, z'
 '-x+1/2, y+1/2, -z+1/2'
 '-x, -y, -z'
 'x-1/2, -y-1/2, z-1/2'
 
_cell_length_a    11.8148
_cell_length_b    19.1072
_cell_length_c    18.5668
_cell_angle_alpha  90.000
_cell_angle_beta  104.732
_cell_angle_gamma  90.000
 
_shelx_F_squared_multiplier     1.000
 
loop_
 _refln_index_h
 _refln_index_k
 _refln_index_l
 _refln_F_squared_calc
 _refln_F_squared_meas
 _refln_F_squared_sigma
 _refln_observed_status
   2   0   0     4389.00     4304.32    192.05 o
   4   0   0    44831.50    41699.01   1433.83 o
   6   0   0    55480.41    50633.01   2210.59 o
   8   0   0     2617.38     2850.71    431.84 o
  10   0   0      655.47      482.06    454.34 o
  12   0   0    29617.20    30308.92   1850.76 o
  14   0   0      290.42     -179.94    710.99 o
   1   1   0       26.46       39.91     40.23 o
   2   1   0     9727.42     9095.56    236.91 o
   3   1   0      450.46      480.87    114.82 o
   4   1   0    21853.50    19814.32    524.50 o
   5   1   0      117.00      123.35    173.68 o
   6   1   0        0.81     -143.83    198.90 o
   7   1   0     2913.66     3114.78    288.03 o
   8   1   0    24782.58    23013.19    833.55 o
   9   1   0      110.78     -241.04    262.39 o
  10   1   0    33594.02    31218.72   1098.11 o
  11   1   0     8482.05     8242.10    569.53 o
  12   1   0      121.45     -353.00    425.45 o
  13   1   0       44.19     -346.39    448.98 o
  14   1   0     4333.99     4028.59    630.68 o
  15   1   0      609.99       56.91    691.43 o
   0   2   0   171486.52   101428.06   9698.21 o
   1   2   0       40.75       -4.30     45.42 o
   2   2   0    38101.27    36025.55    827.35 o
   3   2   0      112.64      -13.54     71.81 o
   4   2   0     5723.01     6264.51    240.72 o
   5   2   0      746.82      792.15    185.68 o
   6   2   0    34361.09    27907.64    920.04 o
   7   2   0      988.81      742.90    239.70 o
   8   2   0     6246.99     6734.33    404.32 o
   9   2   0      922.53      902.63    289.00 o
  10   2   0     9045.71     9060.08    622.34 o
  11   2   0       66.12     -477.93    353.23 o
  12   2   0    29562.66    27888.42   1242.90 o
  13   2   0      169.33     -302.36    464.33 o
  14   2   0      402.96      400.05    533.92 o
  15   2   0     1009.83     1282.89    745.56 o
   1   3   0    16104.57    15175.34    510.17 o
   2   3   0    11110.15    10342.28    303.41 o
   3   3   0     3496.87     3727.94    181.98 o
   4   3   0    45506.74    41803.98   1079.90 o
   5   3   0    14487.79    14392.60    537.09 o
   6   3   0      187.25     -278.13    160.88 o
   7   3   0     6496.38     6352.10    355.80 o
   8   3   0    34928.14    31062.80   1044.87 o
   9   3   0       73.22      -38.04    249.51 o
  10   3   0    20740.63    19629.39    850.73 o
  11   3   0     6895.28     5609.16    506.18 o
  12   3   0       68.66       22.80    453.17 o
  13   3   0     2358.76     2275.31    521.75 o
  14   3   0     7885.95     6775.87    755.44 o
  15   3   0      236.39     -711.15    623.17 o
   0   4   0    83171.75    74838.28   7154.31 o
   1   4   0      177.65      167.70     93.69 o
   2   4   0    63964.39    58561.04   1773.12 o
   3   4   0    38359.88    35397.05    923.31 o
   4   4   0     5118.69     5509.91    248.55 o
   5   4   0     2028.24     2324.55    202.87 o
   6   4   0    31271.63    27452.55    825.84 o
   7   4   0     2309.31     2533.24    269.40 o
   8   4   0      383.73      106.44    316.52 o
   9   4   0     2706.10     2721.37    321.03 o
  10   4   0     3329.39     3551.21    428.99 o
  11   4   0     1347.08     1117.55    399.82 o
  12   4   0     7605.49     7669.88    594.75 o
  13   4   0      278.33     -734.63    544.66 o
  14   4   0     1081.67     2426.76    656.50 o
  15   4   0     5841.77     6635.20   1039.25 o
   1   5   0    48580.63    44891.16   1952.82 o
   2   5   0    52333.95    49867.24   1520.72 o
   3   5   0     2200.45     2775.67    178.16 o
   4   5   0    44346.84    42066.30   1129.63 o
   5   5   0    22797.21    20456.47    696.78 o
   6   5   0     4457.87     4900.58    310.98 o
   7   5   0    18666.64    18788.71    748.93 o
   8   5   0    34748.17    31976.48   1142.88 o
   9   5   0       46.16     -477.69    287.69 o
  10   5   0     8317.00     8108.43    542.39 o
  11   5   0    11113.55    11153.52    658.90 o
  12   5   0       55.85      211.58    412.71 o
  13   5   0     5635.25     5087.16    718.18 o
  14   5   0     2725.37     1837.21    671.72 o
   0   6   0     6880.58     7615.22    654.54 o
   1   6   0     1663.28     2184.14    241.06 o
   2   6   0     6201.72     6303.92    290.90 o
   3   6   0    51730.93    46287.59   1512.84 o
   4   6   0     1729.94     2221.80    192.79 o
   5   6   0    16242.53    16105.40    580.18 o
   6   6   0    18683.99    18479.09    665.69 o
   7   6   0      692.44      860.62    254.61 o
   8   6   0     1453.91      862.71    313.92 o
   9   6   0    16176.46    15944.23    725.07 o
  10   6   0     2978.80     1830.74    388.57 o
  11   6   0      271.22      219.61    364.79 o
  12   6   0     3191.34     4222.56    542.62 o
  13   6   0     1790.20     2035.56    604.89 o
  14   6   0     2059.13     2583.23    826.58 o
   1   7   0    32483.73    30688.65   1368.73 o
   2   7   0    23260.76    22141.72    862.09 o
   3   7   0     6251.02     7024.20    335.19 o
   4   7   0    27802.56    26199.88    850.33 o
   5   7   0    22052.36    20846.34    744.20 o
   6   7   0     2441.48     2732.03    264.19 o
   7   7   0    23355.03    22391.60    836.58 o
   8   7   0    11155.29    11616.01    672.79 o
   9   7   0     1358.72     1037.01    332.69 o
  10   7   0     3811.75     4237.57    446.62 o
  11   7   0     6338.42     6086.24    599.76 o
  12   7   0       21.56     -667.20    455.30 o
  13   7   0     6692.14     7141.62    840.85 o
  14   7   0     1616.70     2496.36   1539.39 o
   0   8   0    17102.30    17251.29   1284.43 o
   1   8   0     3163.48     4145.71    327.41 o
   2   8   0     4969.50     5051.23    352.71 o
   3   8   0    27073.74    24253.30    945.56 o
   4   8   0       57.61     -165.18    154.73 o
   5   8   0    35289.66    35141.65   1244.88 o
   6   8   0     6388.77     6490.99    359.99 o
   7   8   0     5353.04     4914.11    366.89 o
   8   8   0      537.62     -101.71    292.15 o
   9   8   0    25230.03    25627.28    998.81 o
  10   8   0       50.50     -722.01    361.01 o
  11   8   0      573.29      707.66    461.28 o
  12   8   0     1957.38     2230.65    647.38 o
  13   8   0     4682.75     5624.49    942.56 o
  14   8   0      387.13     -214.31    745.70 o
   1   9   0    27466.23    26950.96   1105.86 o
   2   9   0     1276.52     1028.35    195.70 o
   3   9   0      315.32      123.04    129.06 o
   4   9   0      884.64      816.22    184.97 o
   5   9   0    30930.66    30963.58   1125.18 o
   6   9   0     1171.97     1091.89    256.82 o
   7   9   0    14481.32    15753.55    780.57 o
   8   9   0     6304.15     6272.68    552.10 o
   9   9   0       91.23     -155.76    409.33 o
  10   9   0     2429.68     1538.73    451.20 o
  11   9   0     3404.58     3734.60    628.96 o
  12   9   0      214.68      839.66    585.83 o
  13   9   0     6935.48     7284.84    917.30 o
  14   9   0     1468.53      832.37    794.49 o
   0  10   0      380.48      439.51    214.40 o
   1  10   0    11890.80    11911.26    597.35 o
   2  10   0     5200.13     6324.61    408.27 o
   3  10   0    97137.59    96718.05   3439.02 o
   4  10   0     1351.89     1286.57    333.95 o
   5  10   0    10073.63    11440.46    502.14 o
   6  10   0       21.54     -251.38    225.30 o
   7  10   0     8330.79    10109.11    530.42 o
   8  10   0     3936.51     3181.95    474.70 o
   9  10   0    23310.03    23360.73   1183.73 o
  10  10   0       66.60      -97.88    480.64 o
  11  10   0     1205.55     1221.18    560.85 o
  12  10   0      627.55      829.94    679.39 o
  13  10   0     3948.86     5547.80    943.74 o
  14  10   0      150.86      115.29    745.58 o
   1  11   0    26270.98    26793.39   1357.24 o
   2  11   0      234.96      -57.22    220.69 o
   3  11   0       92.75      258.78    232.28 o
   4  11   0     4089.93     4208.07    440.66 o
   5  11   0    27324.31    27101.12   1054.85 o
   6  11   0     1189.58      954.16    272.00 o
   7  11   0    13384.13    13296.95    803.56 o
   8  11   0      242.56     -487.17    463.63 o
   9  11   0      207.69       39.74    526.69 o
  10  11   0      560.62       31.50    560.80 o
  11  11   0     3147.51     2714.01    628.05 o
  12  11   0        3.25     -290.78    758.23 o
  13  11   0     7664.91     8152.33    892.28 o
   0  12   0      849.23     1095.25    662.80 o
   1  12   0    10003.77    10932.54    786.42 o
   2  12   0        5.09      420.87    251.03 o
   3  12   0    36933.57    37780.04   1697.06 o
   4  12   0     4646.42     4690.40    349.16 o
   5  12   0     3473.54     3752.73    420.66 o
   6  12   0     3322.06     3451.12    321.36 o
   7  12   0      206.68      486.90    379.60 o
   8  12   0      734.87      729.56    514.79 o
   9  12   0    25375.02    25594.40   1521.61 o
  10  12   0      257.10     -166.26    576.46 o
  11  12   0     1882.48     1654.00    594.52 o
  12  12   0       41.96      -36.14    588.52 o
  13  12   0     4668.96     3715.21    745.58 o
   1  13   0    25946.48    27253.17   2110.17 o
   2  13   0     2998.00     4060.52    379.58 o
   3  13   0     1005.58     1145.40    239.54 o
   4  13   0     3758.00     3991.66    376.05 o
   5  13   0    11016.58    12221.72    566.44 o
   6  13   0       44.50      350.05    464.28 o
   7  13   0    29725.62    30874.99   1929.37 o
   8  13   0     1885.52      692.60    515.34 o
   9  13   0     1035.75     -146.29    740.83 o
  10  13   0      762.80     -518.41    632.10 o
  11  13   0    10878.36    10409.91    957.69 o
  12  13   0        7.75     -500.79    629.45 o
  13  13   0     6412.19     5770.10    897.79 o
   0  14   0     9738.37    10348.25    993.34 o
   1  14   0    10827.75    11104.15    592.06 o
   2  14   0      196.95      746.02    274.21 o
   3  14   0    21434.24    22202.30   1076.11 o
   4  14   0      924.02     1421.80    474.80 o
   5  14   0     5444.89     5571.42    472.07 o
   6  14   0      787.52     1771.08    522.26 o
   7  14   0      908.72      383.90    523.97 o
   8  14   0      484.59      167.78    594.20 o
   9  14   0     9538.73    10035.95   1084.04 o
  10  14   0      495.29     -149.63    663.22 o
  11  14   0     1692.50      327.19    722.78 o
  12  14   0     1238.71      904.42    689.97 o
   1  15   0    12346.90    13832.03    802.56 o
   2  15   0     4393.30     4688.31    457.37 o
   3  15   0      609.71      834.64    251.44 o
   4  15   0     2315.75     2535.03    645.60 o
   5  15   0    20343.67    22715.18   1426.83 o
   6  15   0      518.61     -566.55    683.53 o
   7  15   0    12239.88    13391.25    979.58 o
   8  15   0     5503.81     6309.35   1268.07 o
   9  15   0       93.09       61.51    619.32 o
  10  15   0     2079.16     2208.47    766.38 o
  11  15   0     9982.74    10375.20   2160.78 o
  12  15   0       63.84      183.63    682.60 o
   0  16   0    27596.31    31482.02   2337.67 o
   1  16   0     6711.23     6898.02    593.35 o
   2  16   0      928.48     1245.01    476.94 o
   3  16   0     7594.62     7220.77   1189.46 o
   4  16   0      655.11      491.37    754.70 o
   5  16   0     1614.24      914.87    504.42 o
   6  16   0    10721.31    11739.44   1133.60 o
   7  16   0      567.59      893.62    559.00 o
   8  16   0       51.02     -443.48    569.52 o
   9  16   0     1113.30     1413.24    686.80 o
  10  16   0     1047.07     1216.24    709.69 o
  11  16   0     1807.80     2123.33    842.43 o
   1  17   0     3073.69     3951.73    993.31 o
   2  17   0     6344.98     6425.59   1162.23 o
   3  17   0       17.15      291.45    795.36 o
   4  17   0     5716.02     7276.48   1247.50 o
   5  17   0     8720.23     9703.30    959.08 o
   6  17   0        6.49     -279.05    565.34 o
   7  17   0     4204.30     3970.94    914.13 o
   8  17   0     3024.06     3405.49   1086.44 o
   9  17   0        1.00      284.10    641.61 o
  10  17   0     8052.58     7261.61    964.52 o
  11  17   0     2555.24     1577.93    826.87 o
   0  18   0    17963.71    23447.21   2655.50 o
   1  18   0     2521.78     3609.21   1686.38 o
   2  18   0     2718.19     4846.33   1077.50 o
   3  18   0     4616.10     4211.65   1056.00 o
   4  18   0     1091.39      209.59    877.94 o
   5  18   0     2344.38     1919.92    669.88 o
   6  18   0     9671.49    10307.76   1093.25 o
   7  18   0     2198.99     2217.90    623.29 o
   8  18   0      500.79     1444.31    646.54 o
   9  18   0     3280.45     2601.14    828.68 o
  10  18   0     1903.23     1496.47    787.82 o
   1  19   0      664.63     1207.37    691.14 o
   2  19   0     9340.35     6403.91   1279.03 o
   3  19   0      353.29     -195.44    811.48 o
   4  19   0     5964.33     5614.82   1226.18 o
   5  19   0     2857.78     3389.46    680.36 o
   6  19   0       94.87       48.87    743.05 o
   7  19   0     2379.24     2311.93    654.13 o
   8  19   0     7724.15     8157.93   1933.78 o
   9  19   0        0.01      121.41    699.18 o
  10  19   0     7334.75     7315.45   1006.27 o
   1  20   0     1337.03     1607.74    733.83 o
   2  20   0     3833.88     5163.58   1221.34 o
   3  20   0      983.15     -701.32    840.14 o
   4  20   0     2948.99     2518.09    625.17 o
   5  20   0     3063.53     2097.30    674.03 o
   6  20   0     9320.18     7124.75   1479.12 o
   7  20   0     2134.76     1325.91    643.53 o
   8  20   0      242.67     -299.36    658.34 o
   9  20   0      281.22    -1092.55    695.87 o
   1  21   0       19.54       18.83    778.34 o
   2  21   0     7639.62     7482.81   1038.96 o
   3  21   0      166.58    -1630.85    923.44 o
   4  21   0     5818.12     6272.43   1344.77 o
   5  21   0       32.33      -23.47    618.04 o
   6  21   0      116.80    -1132.98    657.24 o
   7  21   0       11.34     -454.25    844.74 o
   8  21   0     6846.12     7177.76   1369.36 o
   0  22   0     5465.41     5597.98   1385.25 o
   1  22   0      348.90     -449.16    751.23 o
   2  22   0     5250.16     4874.79    955.67 o
   3  22   0       18.48      287.87   1032.72 o
   4  22   0     1684.64     2860.79   1147.54 o
   5  22   0       68.38     -948.05    616.63 o
   6  22   0     4643.83     2960.49    788.11 o
   7  22   0     1552.30     2225.62    974.87 o
   1  23   0       66.32    -1495.74    748.70 o
   2  23   0     6000.91     4012.74   1028.33 o
   3  23   0      156.84     -944.06    968.67 o
   4  23   0     7092.84     6540.59   1447.77 o
   5  23   0       97.81     -205.11   1022.68 o
   6  23   0      148.55    -1267.74    940.46 o
   0  24   0     4479.75     3868.97   1392.06 o
   1  24   0      206.73      255.74    828.11 o
   2  24   0     3816.95     2754.23    936.19 o
   3  24   0     1197.04     1003.70   1280.64 o
   1  25   0       66.85      302.56   1308.40 o
   2  25   0     7276.43     5256.55   1558.84 o
   3  25   0       59.93    -1383.10   1223.85 o
 -15   0   1     3301.87     3881.86    908.14 o
 -13   0   1       36.47    -1092.79    603.78 o
 -11   0   1    42840.73    40071.25   1931.14 o
  -9   0   1    16971.62    15956.12    938.59 o
  -7   0   1     4288.25     4568.72    457.04 o
  -5   0   1    18367.61    16810.56    846.77 o
  -3   0   1     1558.34     1848.16    168.24 o
  -1   0   1     2305.35     2897.01    164.80 o
   3   0   1     6474.41     6059.27    315.58 o
   5   0   1     7908.15     8094.72    566.63 o
   7   0   1    53496.97    47241.85   2096.47 o
   9   0   1     1993.72     2260.55    447.10 o
  11   0   1       90.22     -377.64    547.27 o
  13   0   1    12070.00    12044.23   1166.34 o
  15   0   1     4378.39     4026.98   1091.53 o
 -15   1   1      173.94      115.33    595.29 o
 -14   1   1      206.84     -389.95    493.73 o
 -13   1   1    18822.72    18290.37    980.38 o
 -12   1   1       38.55       35.60    437.84 o
 -11   1   1     1231.67     1216.18    402.15 o
 -10   1   1     6101.25     6005.12    437.91 o
  -9   1   1    10345.11    11294.50    542.59 o
  -8   1   1     2252.24     2153.84    285.91 o
  -7   1   1    54098.13    46830.21   1468.78 o
  -6   1   1     2960.86     2881.15    259.40 o
  -5   1   1    18541.11    17544.75    565.50 o
  -4   1   1     2114.83     2255.54    164.65 o
  -3   1   1    38709.43    35503.92    780.89 o
  -2   1   1    16979.05    15026.93    356.39 o
  -1   1   1   107192.69    98541.02   3453.15 o
   0   1   1     3053.60     2880.68    372.24 o
   1   1   1     6401.23     6375.13    222.40 o
   2   1   1    10865.87    10665.20    289.67 o
   3   1   1    39944.79    37036.73    842.57 o
   4   1   1     5735.16     6163.16    252.36 o
   5   1   1    57074.62    51549.31   1437.07 o
   6   1   1     3032.55     2749.18    267.90 o
   7   1   1     5119.66     6172.94    374.77 o
   8   1   1       53.54      210.79    248.30 o
   9   1   1     6310.33     6413.60    420.17 o
  10   1   1      164.52      263.05    333.49 o
  11   1   1    52356.24    46440.01   1744.31 o
  12   1   1      181.07      436.80    524.48 o
  13   1   1     4394.37     4180.54    594.32 o
  14   1   1      267.64      128.74    582.45 o
  15   1   1     2792.38     3632.96    833.94 o
 -15   2   1     4238.10     5384.68    801.53 o
 -14   2   1      874.74      703.40    516.99 o
 -13   2   1      166.74      208.16    481.15 o
 -12   2   1     2355.28     3012.58    514.94 o
 -11   2   1    26185.85    27371.28   1100.66 o
 -10   2   1      850.50      695.53    307.95 o
  -9   2   1    25493.37    23853.23    871.01 o
  -8   2   1     4787.33     4920.43    352.99 o
  -7   2   1      413.65      629.88    229.49 o
  -6   2   1     2988.82     3011.63    263.58 o
  -5   2   1    31968.60    28753.16    843.16 o
  -4   2   1    17591.35    17123.28    451.24 o
  -3   2   1    20329.20    18122.40    453.68 o
  -2   2   1       73.29       18.12     68.29 o
  -1   2   1     9814.24     8795.49    251.50 o
   1   2   1   108574.43   100996.07   3324.05 o
   2   2   1    16655.82    15776.02    405.97 o
   3   2   1    24887.08    23204.54    567.19 o
   4   2   1     8811.68     9368.82    362.21 o
   5   2   1     3285.96     3955.85    245.08 o
   6   2   1      799.42      884.54    217.41 o
   7   2   1    31700.33    28566.73    960.78 o
   8   2   1     2751.37     2794.85    332.13 o
   9   2   1    15422.28    15325.17    658.36 o
  10   2   1     1473.30      997.91    361.32 o
  11   2   1     1553.73     2077.24    422.04 o
  12   2   1     2083.53     1876.50    506.59 o
  13   2   1    11073.12    11696.14    818.32 o
  14   2   1      476.39      245.81    591.09 o
  15   2   1     2243.87     2323.71    760.00 o
 -15   3   1     1846.14      806.47    764.55 o
 -14   3   1       36.27       12.16    525.21 o
 -13   3   1    10320.49    10840.83    781.62 o
 -12   3   1     1247.61     1373.02    443.21 o
 -11   3   1      989.88     1129.29    388.16 o
 -10   3   1     6346.71     6862.08    501.55 o
  -9   3   1     8030.89     8240.09    455.04 o
  -8   3   1     3416.50     3614.90    322.71 o
  -7   3   1    56954.07    51984.56   1615.96 o
  -6   3   1     7498.18     7972.42    419.94 o
  -5   3   1     5038.28     4895.35    257.59 o
  -4   3   1      540.86      387.18    113.08 o
  -3   3   1     5004.11     5087.29    191.55 o
  -2   3   1    40882.54    37870.16    963.92 o
  -1   3   1   160616.08   142934.55   4033.00 o
   0   3   1      217.85      482.24    168.12 o
   1   3   1      662.91      504.96    120.56 o
   2   3   1    87467.28    81010.94   2202.32 o
   3   3   1    12031.61    11760.97    351.88 o
   4   3   1     1772.88     2292.69    184.81 o
   5   3   1    57620.47    53102.16   1550.41 o
   6   3   1     1582.14     1406.30    205.83 o
   7   3   1     2269.64     2418.60    257.71 o
   8   3   1     1821.34     2304.89    271.67 o
   9   3   1    11069.51    10723.85    526.05 o
  10   3   1       52.60     -115.19    339.79 o
  11   3   1    22236.04    23221.46   1011.22 o
  12   3   1     2281.00     2562.45    507.23 o
  13   3   1      900.21      885.05    586.75 o
  14   3   1     1414.13     1153.54    670.01 o
 -15   4   1     5684.92     5057.74    881.80 o
 -14   4   1     2042.76     1898.49    694.88 o
 -13   4   1      373.64      354.55    515.92 o
 -12   4   1     8737.98    10167.25    649.01 o
 -11   4   1    21080.30    20433.00    916.40 o
 -10   4   1     4546.45     4939.14    450.30 o
  -9   4   1    18621.59    18742.46    722.24 o
  -8   4   1    15927.92    17225.31    725.42 o
  -7   4   1      785.32      647.62    235.78 o
  -6   4   1    13026.95    13240.65    480.94 o
  -5   4   1    36060.61    33998.10   1014.23 o
  -4   4   1     6682.71     7305.26    257.73 o
  -3   4   1     4278.47     4238.45    204.48 o
  -2   4   1     4154.39     4303.29    187.68 o
  -1   4   1    12693.94    12599.29    471.15 o
   0   4   1     9970.34     9654.79    447.61 o
   1   4   1    35743.66    31803.77   1163.90 o
   2   4   1     7484.54     7641.84    305.43 o
   3   4   1    32077.84    29552.74    754.45 o
   4   4   1    23105.20    21569.21    655.08 o
   5   4   1      166.71      386.09    194.78 o
   6   4   1     5516.03     5820.08    298.34 o
   7   4   1    32727.90    28854.92    967.56 o
   8   4   1     1952.33     1767.40    266.40 o
   9   4   1     6626.77     7074.50    487.31 o
  10   4   1     7448.57     7029.28    515.46 o
  11   4   1      622.93      717.15    396.79 o
  12   4   1     5239.19     4992.78    638.47 o
  13   4   1    10095.90    11683.03    857.92 o
  14   4   1       95.77      620.98    650.07 o
 -15   5   1     3029.56     2408.45    790.81 o
 -14   5   1      310.51      168.70    674.41 o
 -13   5   1     5956.76     6645.56    710.96 o
 -12   5   1     1131.18      979.20    420.81 o
 -11   5   1       91.66     -413.00    356.69 o
 -10   5   1    14394.83    16152.52    754.94 o
  -9   5   1     1162.76      894.14    259.13 o
  -8   5   1       63.28     -107.19    216.20 o
  -7   5   1    25474.38    23206.15    797.50 o
  -6   5   1    10722.03    11257.43    432.20 o
  -5   5   1    13058.50    13825.69    515.45 o
  -4   5   1    14443.84    13598.98    452.63 o
  -3   5   1    55069.13    51085.73   1357.61 o
  -2   5   1     6100.05     6917.05    301.75 o
  -1   5   1    11891.27    11542.77    475.25 o
   0   5   1    14905.04    14113.33    850.79 o
   1   5   1    18398.88    17891.61    750.95 o
   2   5   1     9261.93     9008.60    384.97 o
   3   5   1     6381.01     7000.49    297.03 o
   4   5   1     3650.29     4091.20    228.09 o
   5   5   1    11441.79    11013.79    455.27 o
   6   5   1     6821.53     7167.83    376.11 o
   7   5   1      105.10     -253.97    240.25 o
   8   5   1    13498.60    14266.75    648.86 o
   9   5   1     6031.11     6001.60    457.64 o
  10   5   1      567.83      579.32    360.91 o
  11   5   1    11966.26    12786.35    705.07 o
  12   5   1     3499.10     3652.10    522.57 o
  13   5   1      797.84     1338.87    656.55 o
  14   5   1     8342.70     7212.12    896.74 o
 -14   6   1    10435.48    10033.01   1024.02 o
 -13   6   1       23.97     -574.45    445.62 o
 -12   6   1     3816.03     3929.44    529.80 o
 -11   6   1     7198.96     6695.13    586.14 o
 -10   6   1       31.41     -167.81    318.94 o
  -9   6   1    17634.02    18463.67    794.23 o
  -8   6   1    13201.89    13194.43    609.70 o
  -7   6   1     2272.88     2596.33    293.24 o
  -6   6   1    14608.40    14641.37    567.00 o
  -5   6   1    25240.67    23730.12    743.73 o
  -4   6   1     1695.27     1618.22    191.05 o
  -3   6   1    31547.72    29178.15    875.74 o
  -2   6   1    28472.24    26445.06    950.23 o
  -1   6   1    11930.43    11116.69    506.30 o
   0   6   1     4487.91     5581.62    438.06 o
   1   6   1     9330.36     9423.89    524.85 o
   2   6   1       51.90      -79.28    120.86 o
   3   6   1    32391.72    30938.01   1102.25 o
   4   6   1    40799.84    37782.55   1071.23 o
   5   6   1      152.11      -24.07    179.03 o
   6   6   1    27578.70    26142.14    880.72 o
   7   6   1    21796.01    21969.90    835.29 o
   8   6   1      429.24      184.22    288.80 o
   9   6   1     5185.87     5887.22    526.98 o
  10   6   1     8829.46     9335.94    579.89 o
  11   6   1       40.82     -642.57    397.45 o
  12   6   1     4356.65     3447.35    599.34 o
  13   6   1     6304.17     5526.55    804.32 o
  14   6   1     1331.33     1791.24    799.18 o
 -14   7   1      615.77      521.95    650.40 o
 -13   7   1     4349.45     3748.68    692.57 o
 -12   7   1     2903.69     3227.60    554.98 o
 -11   7   1      130.09      139.85    395.81 o
 -10   7   1    11899.96    11469.76    620.98 o
  -9   7   1     3425.13     3655.26    397.41 o
  -8   7   1      311.96      -54.53    267.96 o
  -7   7   1    18039.95    17380.23    696.41 o
  -6   7   1     3212.60     3356.15    286.31 o
  -5   7   1     2186.93     2005.70    219.67 o
  -4   7   1    91504.00    87908.50   2637.70 o
  -3   7   1     9984.83     9955.98    357.83 o
  -2   7   1    22519.31    20721.84    714.50 o
  -1   7   1    12666.29    11949.56    591.76 o
   0   7   1     1035.64     1123.62    279.89 o
   1   7   1     1435.61     1263.67    208.08 o
   2   7   1    54909.59    51125.73   2195.87 o
   3   7   1     2697.40     2754.39    227.36 o
   4   7   1     8057.44     8088.15    459.47 o
   5   7   1    15284.78    14829.11    570.74 o
   6   7   1    13674.34    14286.62    586.50 o
   7   7   1       28.49     -239.11    237.38 o
   8   7   1    37854.26    36379.52   1360.14 o
   9   7   1     6556.48     6274.90    469.00 o
  10   7   1      302.68      398.31    354.50 o
  11   7   1     6162.75     6128.04    596.95 o
  12   7   1     3011.47     2432.46    577.50 o
  13   7   1       58.23    -1230.14    615.07 o
  14   7   1    11860.89    12971.82   1257.55 o
 -14   8   1    14596.97    15002.71   1758.50 o
 -13   8   1      198.93      343.92    559.56 o
 -12   8   1     4162.08     2780.44    608.69 o
 -11   8   1     1274.12     1507.04    441.44 o
 -10   8   1      410.97      691.23    380.44 o
  -9   8   1     2983.86     3204.37    410.26 o
  -8   8   1     7494.89     7741.77    536.59 o
  -7   8   1        3.81       33.65    258.97 o
  -6   8   1    23322.82    22147.88    808.84 o
  -5   8   1      553.31      317.44    202.34 o
  -4   8   1      954.51      875.13    194.63 o
  -3   8   1     6837.59     7688.94    377.00 o
  -2   8   1    36363.02    33980.39   1188.04 o
  -1   8   1     1145.78     1083.36    328.59 o
   0   8   1     1565.08     1765.79    317.24 o
   1   8   1     7509.49     7989.03    409.56 o
   2   8   1     2017.49     2310.30    261.57 o
   3   8   1    12690.03    11894.16    532.78 o
   4   8   1    65927.62    63726.57   2306.23 o
   5   8   1      332.53      399.01    186.75 o
   6   8   1    20047.57    20782.80    770.29 o
   7   8   1     9434.72     9842.24    486.68 o
   8   8   1       21.83      100.92    331.99 o
   9   8   1     1210.63     1285.71    396.34 o
  10   8   1    11416.10    11820.15    797.74 o
  11   8   1       11.01     -912.53    481.81 o
  12   8   1     1979.32      106.49    565.32 o
  13   8   1     1016.19     -253.91   1231.44 o
  14   8   1      371.40      155.57    729.77 o
 -14   9   1     1411.57     1321.93   1450.49 o
 -13   9   1     1404.73     -348.15    620.93 o
 -12   9   1      535.77      690.94    534.92 o
 -11   9   1     1724.75     1434.35    525.26 o
 -10   9   1    25573.21    25172.24   1087.78 o
  -9   9   1     5070.45     4814.59    498.34 o
  -8   9   1     5691.31     6392.61    503.55 o
  -7   9   1     3869.94     3640.79    378.77 o
  -6   9   1    10414.54    10405.78    513.01 o
  -5   9   1      898.35      610.79    204.56 o
  -4   9   1    73758.33    70291.84   2125.92 o
  -3   9   1      446.41      414.24    174.70 o
  -2   9   1     3038.88     2635.84    288.19 o
  -1   9   1     5154.94     6340.26    395.54 o
   0   9   1      371.76      398.02    290.57 o
   1   9   1     1025.81     1125.47    274.74 o
   2   9   1    30624.96    30380.88   1364.41 o
   3   9   1     9909.44    10226.46    537.39 o
   4   9   1     2783.76     2476.11    323.57 o
   5   9   1      281.04       -7.48    261.74 o
   6   9   1     7264.08     7435.69    443.35 o
   7   9   1      265.55     -291.38    241.48 o
   8   9   1    52187.32    48755.69   2226.66 o
   9   9   1     3311.04     3427.46    554.11 o
  10   9   1      340.87      459.62    481.23 o
  11   9   1     1434.18      563.59    528.33 o
  12   9   1     4271.44     4426.71   1148.66 o
  13   9   1      478.28      158.94    735.40 o
  14   9   1    17571.65    18273.26   1486.77 o
 -14  10   1    12571.88    11283.88   1194.98 o
 -13  10   1       94.04      365.69    618.55 o
 -12  10   1     4061.65     3543.43    749.71 o
 -11  10   1       13.35      223.46    484.73 o
 -10  10   1       62.44     -661.18    423.88 o
  -9  10   1      811.60      104.10    412.22 o
  -8  10   1    21552.75    20593.78   1027.70 o
  -7  10   1       57.08      310.94    286.12 o
  -6  10   1     8372.22     9319.77    514.99 o
  -5  10   1      371.75      -44.04    215.66 o
  -4  10   1      484.73      226.17    169.52 o
  -3  10   1       17.09      285.06    183.54 o
  -2  10   1    41336.63    39937.93   1751.91 o
  -1  10   1        6.92       -1.81    159.01 o
   0  10   1    11158.63    10929.02    732.45 o
   1  10   1      725.94      806.54    217.68 o
   2  10   1     1894.31     2072.33    275.78 o
   3  10   1       42.29      420.70    235.97 o
   4  10   1    41664.31    42535.76   1702.44 o
   5  10   1      243.46       39.99    194.80 o
   6  10   1    19754.21    19509.05    828.78 o
   7  10   1     1841.51     1760.50    387.62 o
   8  10   1       78.28       33.44    404.84 o
   9  10   1      293.08      470.49    536.36 o
  10  10   1    10715.15    11787.14    892.85 o
  11  10   1       57.25        6.66    513.68 o
  12  10   1      951.39       36.98    562.82 o
  13  10   1      331.47     -593.46    603.49 o
 -13  11   1      199.32      488.82    634.89 o
 -12  11   1     3187.65     2956.33    690.73 o
 -11  11   1     2573.45     1979.35    597.07 o
 -10  11   1    11183.83    11033.40    896.68 o
  -9  11   1     1710.82     1788.16    525.74 o
  -8  11   1      786.64      896.62    384.80 o
  -7  11   1      731.75      390.94    341.70 o
  -6  11   1    11225.31    11729.58    599.08 o
  -5  11   1     1363.34     1339.04    249.33 o
  -4  11   1    45286.07    44876.41   1547.79 o
  -3  11   1     2722.04     2800.78    321.32 o
  -2  11   1     7004.26     8539.42    584.11 o
  -1  11   1     2081.51     2464.79    262.15 o
   0  11   1     5993.21     7168.25    703.55 o
   1  11   1    11824.27    12167.12    617.66 o
   2  11   1    37735.73    37381.80   1656.02 o
   3  11   1     1560.08     1637.55    270.71 o
   4  11   1     4206.68     4499.38    408.52 o
   5  11   1       54.83      -71.71    271.05 o
   6  11   1    11396.29    11231.80    555.74 o
   7  11   1      874.03     1214.52    403.69 o
   8  11   1    40204.18    40308.15   2111.83 o
   9  11   1       41.71     -966.48    483.24 o
  10  11   1     2010.19     1719.08    984.78 o
  11  11   1      510.23      667.64    558.05 o
  12  11   1     5359.86     4485.06    725.61 o
  13  11   1      283.02     -465.44    628.09 o
 -13  12   1        1.07     -834.98    644.24 o
 -12  12   1     9364.63     9436.65    878.58 o
 -11  12   1      350.46    -1023.44    511.72 o
 -10  12   1      204.34     -134.98    542.29 o
  -9  12   1       34.84      -66.50    769.11 o
  -8  12   1     9053.82     8638.43    711.14 o
  -7  12   1     1074.30     1004.20    377.92 o
  -6  12   1    19288.47    19811.57    912.89 o
  -5  12   1      482.57      -50.80    211.18 o
  -4  12   1       14.49       94.91    148.76 o
  -3  12   1     1646.78     1532.05    222.20 o
  -2  12   1    36727.83    38453.36   2248.16 o
  -1  12   1        9.84      231.70    225.60 o
   0  12   1    19798.05    19340.12   1015.23 o
   1  12   1     3690.78     3835.93    325.22 o
   2  12   1     6523.54     7689.50    481.62 o
   3  12   1     1513.02     1546.22    276.25 o
   4  12   1    47737.45    50047.29   2180.67 o
   5  12   1     5286.35     5848.78    481.64 o
   6  12   1    18189.09    19226.77    966.08 o
   7  12   1     4740.01     6251.89    632.64 o
   8  12   1       43.77     -543.49    467.39 o
   9  12   1      127.81     -351.87    514.33 o
  10  12   1    11070.33    12345.29   1559.79 o
  11  12   1        1.11      542.97    694.96 o
  12  12   1     5387.05     6054.05    791.38 o
  13  12   1        9.94      632.41    662.06 o
 -13  13   1      940.74      835.26    784.19 o
 -12  13   1     5619.22     5165.26    821.12 o
 -11  13   1       31.55     -448.77    540.85 o
 -10  13   1    12593.40    13038.90   1055.73 o
  -9  13   1       59.42      244.17    539.42 o
  -8  13   1      216.98       40.14    475.97 o
  -7  13   1    13079.61    13056.75   1066.40 o
  -6  13   1    13436.45    12187.38   1107.15 o
  -5  13   1      311.64      153.59    196.92 o
  -4  13   1    23026.15    24125.01    831.82 o
  -3  13   1      221.93      -80.08    204.77 o
  -2  13   1     8862.55    10286.04    557.87 o
  -1  13   1      622.25      686.70    277.47 o
   0  13   1     7377.37     8125.33    582.35 o
   1  13   1       89.96      194.58    243.74 o
   2  13   1    20458.39    20826.34    992.47 o
   3  13   1     2281.24     2524.34    371.95 o
   4  13   1     2918.74     2752.12    361.61 o
   5  13   1     4538.61     5124.03    607.41 o
   6  13   1    17563.81    18170.07    926.59 o
   7  13   1     3660.26     2900.70    528.36 o
   8  13   1    16353.30    17173.95   1132.51 o
   9  13   1      788.43     1376.52    564.90 o
  10  13   1      961.04      300.32    714.74 o
  11  13   1      604.12      440.66    590.99 o
  12  13   1     4720.44     4977.07    828.79 o
 -12  14   1     9647.67     8927.00    975.22 o
 -11  14   1     4557.62     4746.67    888.32 o
 -10  14   1      259.38    -1623.54    811.77 o
  -9  14   1     1622.91      471.78    575.14 o
  -8  14   1    10569.04    12065.96   1292.40 o
  -7  14   1     1466.47     1208.83    492.76 o
  -6  14   1     9326.73     9976.48    874.54 o
  -5  14   1     2237.17     2339.89    535.94 o
  -4  14   1      139.21      236.75    273.52 o
  -3  14   1      836.01      616.18    269.96 o
  -2  14   1    14518.84    15170.77    756.46 o
  -1  14   1        6.13     -149.96    365.73 o
   0  14   1    19684.84    21487.76   1024.73 o
   1  14   1     8485.12     8700.95    919.89 o
   2  14   1     1149.43      948.38    371.45 o
   3  14   1     6238.65     7294.83    546.17 o
   4  14   1    19572.17    21443.17   1358.91 o
   5  14   1       95.93     -132.04    559.99 o
   6  14   1    18826.66    19865.04   1342.80 o
   7  14   1     3549.48     4018.14    566.89 o
   8  14   1      501.35      586.29    509.60 o
   9  14   1      618.61     1215.07    585.58 o
  10  14   1    11834.92    11851.02   1047.03 o
  11  14   1      102.76      -50.53    824.99 o
  12  14   1     6252.62     6900.01    889.86 o
 -12  15   1     2510.21     2175.38    758.96 o
 -11  15   1      614.05     -438.89    737.76 o
 -10  15   1     6120.92     6343.30    917.41 o
  -9  15   1     1525.16     1822.09    680.01 o
  -8  15   1       79.95      656.14    798.23 o
  -7  15   1     9264.61     7872.49   1598.56 o
  -6  15   1     4424.42     5377.89   1036.92 o
  -5  15   1     1748.42     2119.15    490.70 o
  -4  15   1    12416.90    13338.91    796.98 o
  -3  15   1     1860.53     1133.32    282.32 o
  -2  15   1     6437.46     7417.63    599.82 o
  -1  15   1     8285.48     8969.75    763.86 o
   0  15   1     6950.01     7610.19    442.47 o
   1  15   1      345.19      254.18    275.62 o
   2  15   1     6695.61     7589.01    514.07 o
   3  15   1     2610.99     3393.60    906.15 o
   4  15   1      233.20      148.25    553.58 o
   5  15   1      931.55     1046.28    630.75 o
   6  15   1     3781.78     5133.64    572.84 o
   7  15   1      497.49     -440.14    439.66 o
   8  15   1     5963.66     6469.48    858.42 o
   9  15   1       60.35     -259.22    602.91 o
  10  15   1      698.41      301.54    697.69 o
  11  15   1     5358.95     5651.80    944.03 o
  12  15   1     3889.93     5321.55    877.88 o
 -12  16   1     9544.44     9590.90   1021.49 o
 -11  16   1     6439.49     6857.62   1024.93 o
 -10  16   1     1315.63     1105.79    733.10 o
  -9  16   1     3120.21     2763.31    712.37 o
  -8  16   1     9892.69     8890.24   1066.60 o
  -7  16   1      592.24      141.73    627.98 o
  -6  16   1     8449.90     8139.68    947.24 o
  -5  16   1     5416.85     5353.22    744.58 o
  -4  16   1        9.71       -5.43    443.05 o
  -3  16   1     1048.17     1020.98    405.71 o
  -2  16   1     9589.11     9241.95   1420.54 o
  -1  16   1      344.56      785.60    381.73 o
   0  16   1    14145.89    16333.89    929.42 o
   1  16   1    18347.54    20972.88   1293.23 o
   2  16   1     2885.03     4105.78   2108.15 o
   3  16   1     1223.85     1430.56    565.08 o
   4  16   1    13562.83    13857.82   2007.03 o
   5  16   1       81.85      304.35    788.02 o
   6  16   1     7561.01     9232.73   1167.69 o
   7  16   1     2514.56     2278.77    630.43 o
   8  16   1       13.68     -119.48    557.61 o
   9  16   1     2178.37     1702.33    776.18 o
  10  16   1     5173.64     4323.90    853.27 o
  11  16   1       10.07     -806.73    717.55 o
 -11  17   1     2253.71     2608.63    878.96 o
 -10  17   1     1001.49      673.61    722.56 o
  -9  17   1     2939.95     1676.61   1179.38 o
  -8  17   1     1762.27     1291.98    658.07 o
  -7  17   1     9830.05    10553.50   1172.88 o
  -6  17   1     4334.55     4465.67    776.71 o
  -5  17   1     1404.92     1830.72    710.90 o
  -4  17   1     9345.39     9798.52    953.05 o
  -3  17   1      104.47      802.35    823.66 o
  -2  17   1     5174.12     5604.53    665.33 o
  -1  17   1    18945.64    23052.19   1723.83 o
   0  17   1     1562.96      557.05    993.93 o
   1  17   1     7661.33     8479.46    987.77 o
   2  17   1     4356.37     4857.79    969.84 o
   3  17   1     7032.60     7150.01   1186.59 o
   4  17   1     1019.25     1104.19    813.81 o
   5  17   1     9051.75     9537.35   1483.78 o
   6  17   1     1601.60     1592.01   1508.32 o
   7  17   1       28.55       37.15    525.48 o
   8  17   1     1849.90     2004.15    700.05 o
   9  17   1     2948.22     3851.48   1392.11 o
  10  17   1      969.27      421.81    717.55 o
  11  17   1     8752.90    10754.35   1790.80 o
 -10  18   1      575.74      955.25    768.24 o
  -9  18   1     4266.31     5161.38    853.74 o
  -8  18   1     1645.91     1467.84    767.94 o
  -7  18   1      480.86     -894.88    663.49 o
  -6  18   1     1097.18     1173.58   1113.33 o
  -5  18   1     4399.15     3054.43    679.44 o
  -4  18   1      132.79      913.91    764.46 o
  -3  18   1     2440.15     2281.47    616.14 o
  -2  18   1     3504.91     3044.76   1058.15 o
  -1  18   1     1816.98     1896.86   1329.27 o
   0  18   1     2214.75     2401.92    797.24 o
   1  18   1    13968.38    14753.56   1381.13 o
   2  18   1        3.33      607.99    732.48 o
   3  18   1     3899.89     4036.46    944.76 o
   4  18   1     5669.83     5006.83   1082.34 o
   5  18   1      267.95     1177.82    853.58 o
   6  18   1     4138.46     3541.56    708.46 o
   7  18   1     5924.87     5555.84    738.94 o
   8  18   1      833.46     1494.81    656.85 o
   9  18   1     3979.52     6557.51    900.23 o
  10  18   1     2128.97     1590.37   1358.35 o
 -10  19   1      526.72      428.23    777.21 o
  -9  19   1      755.99     1465.75    752.77 o
  -8  19   1     1347.79     1271.32    684.42 o
  -7  19   1    13722.82    14040.09   2128.49 o
  -6  19   1     1587.07     2056.96    712.74 o
  -5  19   1     1910.95     2895.61    773.24 o
  -4  19   1     4772.88     3972.10    697.68 o
  -3  19   1     3413.32     3778.50   1129.27 o
  -2  19   1       21.35    -1426.28    781.57 o
  -1  19   1    21348.96    24795.71   2320.25 o
   0  19   1      647.85     1639.57    690.21 o
   1  19   1     1410.50     2590.03    706.87 o
   2  19   1     1352.51     2000.76    886.18 o
   3  19   1     3750.80     1978.55    876.15 o
   4  19   1     1298.70      219.62    807.18 o
   5  19   1     6756.50     8912.34   1456.55 o
   6  19   1     2241.88     3113.83    700.21 o
   7  19   1      112.92     -227.21    553.00 o
   8  19   1     1074.93     1268.29    675.11 o
   9  19   1     2507.86     3606.82    802.16 o
  -9  20   1     2881.65     2810.55    795.43 o
  -8  20   1      165.26      274.39   1017.30 o
  -7  20   1        7.46     -231.22   1069.98 o
  -6  20   1      888.63     1559.74    884.75 o
  -5  20   1     7165.89     5489.96   1319.87 o
  -4  20   1      809.95      417.56    733.11 o
  -3  20   1     2986.23      259.57    956.05 o
  -2  20   1       44.81     1065.14   1046.15 o
  -1  20   1     1950.72     1997.97    756.64 o
   0  20   1      293.90     1666.64    737.65 o
   1  20   1    10868.90    10884.16   1196.69 o
   2  20   1      248.59    -1193.74    609.46 o
   3  20   1     5987.77     6592.90   1217.58 o
   4  20   1      263.51    -1057.79    808.26 o
   5  20   1       67.28     -351.28    878.48 o
   6  20   1      553.59      809.21    665.99 o
   7  20   1     6880.38     7055.06   1205.75 o
   8  20   1     2162.15     2285.39    704.77 o
   9  20   1     2328.77     2900.63    778.10 o
  -8  21   1     2023.17     1590.48    740.80 o
  -7  21   1     9779.72     9719.88   1858.35 o
  -6  21   1      948.23      271.17    843.01 o
  -5  21   1     1385.35     -537.41    641.44 o
  -4  21   1      959.61      574.67   1028.24 o
  -3  21   1     5243.17     4624.38   1302.67 o
  -2  21   1     1157.56     1452.89    979.33 o
  -1  21   1     8605.56     6250.21    979.82 o
   0  21   1      861.16     1060.46    751.43 o
   1  21   1     1792.02     -528.66    681.27 o
   2  21   1      209.43     1037.10    721.83 o
   3  21   1     1812.84     2117.02    988.83 o
   4  21   1     1336.02     1287.63    976.65 o
   5  21   1     7672.73     7958.07    938.13 o
   6  21   1      236.50      604.98    646.92 o
   7  21   1      124.97     -490.90    579.81 o
   8  21   1      382.59     -327.89    691.03 o
  -7  22   1      103.78      127.96    812.23 o
  -6  22   1      111.93      426.68    756.86 o
  -5  22   1     3877.43     2125.26   1268.28 o
  -4  22   1      653.44     1344.41   1173.52 o
  -3  22   1     5694.56     4177.44   1260.58 o
  -2  22   1      259.15     -401.64    742.49 o
  -1  22   1      393.35     1359.62   1858.08 o
   0  22   1       26.09     -109.49    748.38 o
   1  22   1    11051.25     8218.55   1108.72 o
   2  22   1       24.30     -646.85    736.31 o
   3  22   1    10533.44     9298.21   1164.13 o
   4  22   1      209.80     -424.01    922.55 o
   5  22   1       41.95    -1168.78    584.39 o
   6  22   1       31.90      710.94    913.86 o
   7  22   1     7266.73     7901.63   1770.66 o
  -6  23   1       16.64     -701.14   1177.46 o
  -5  23   1      754.31     2419.58   1285.83 o
  -4  23   1      135.46     -340.89   1126.76 o
  -3  23   1     7152.83     5583.35   1147.72 o
  -2  23   1       46.62      118.49    812.44 o
  -1  23   1     6416.71     5003.16    997.13 o
   0  23   1      170.66       18.63    803.55 o
   1  23   1      575.44      304.38    776.13 o
   2  23   1      236.07      -15.25    797.60 o
   3  23   1     1747.04     3245.40   1416.78 o
   5  23   1     3334.97     5465.60   1138.23 o
   6  23   1       14.40     -683.66    704.35 o
  -4  24   1        1.61    -1533.22   1181.58 o
  -3  24   1     3802.12     5001.56   1091.22 o
  -2  24   1      393.68     -308.14   1188.03 o
  -1  24   1      312.97      348.63    863.21 o
   0  24   1      269.76      -33.46    967.87 o
   1  24   1     5666.16     5488.17   1605.41 o
   2  24   1        8.87      157.10   1289.77 o
   3  24   1     5997.74     4847.58   1593.95 o
   4  24   1      772.87      234.31   1379.34 o
  -3  25   1     4108.81     5003.25   1478.58 o
  -2  25   1       16.94     2027.28   1382.57 o
  -1  25   1     2085.36     -655.28   1237.83 o
   0  25   1       78.85     1264.70   1404.42 o
   1  25   1      410.08     -820.98   1307.87 o
   2  25   1      239.96       13.08   1354.98 o
 -14   0   2     4803.35     4259.48    991.52 o
 -12   0   2      399.56       12.36    587.01 o
 -10   0   2     7249.89     6490.53    628.70 o
  -8   0   2    59017.13    52065.01   2316.69 o
  -6   0   2      107.00      238.26    298.46 o
  -4   0   2    30538.34    28223.02    941.98 o
  -2   0   2    37578.08    35087.23   1178.77 o
   0   0   2     1318.07     1810.96    182.81 o
   2   0   2    12992.79    12298.39    476.52 o
   4   0   2    78569.75    71818.27   2788.76 o
   6   0   2     2988.35     3050.56    390.94 o
   8   0   2    18083.87    16978.17    967.17 o
  10   0   2    29320.29    26130.88   1387.44 o
  12   0   2     6344.38     7803.01   1078.61 o
  14   0   2     5037.82     5880.55   1113.15 o
 -15   1   2        7.53      342.36    592.81 o
 -14   1   2       88.24     -277.45    498.12 o
 -13   1   2       55.42     -466.60    453.92 o
 -12   1   2    17657.86    16533.08   1139.92 o
 -11   1   2     4080.28     4361.56    425.43 o
 -10   1   2     8773.96     8139.48    484.08 o
  -9   1   2     1267.01     1323.28    300.89 o
  -8   1   2     3622.95     3306.47    316.75 o
  -7   1   2       13.47       48.98    214.56 o
  -6   1   2    65742.09    59061.48   1798.23 o
  -5   1   2     1518.85     1855.00    212.82 o
  -4   1   2     2446.38     2459.06    168.44 o
  -3   1   2      934.64      967.56    115.01 o
  -2   1   2      106.34       66.90     93.60 o
  -1   1   2     8060.58     7567.54    268.72 o
   0   1   2   181659.52   171374.98   6592.35 o
   1   1   2     4102.64     3941.99    171.88 o
   2   1   2    54332.08    50790.36   1232.33 o
   3   1   2      124.25      106.33    126.43 o
   4   1   2     5957.58     6479.51    283.79 o
   5   1   2      282.02      357.73    225.41 o
   6   1   2    27318.55    23240.12    801.87 o
   7   1   2     1440.24     1482.81    265.88 o
   8   1   2     2427.77     2453.12    299.86 o
   9   1   2     2237.78     1915.24    319.97 o
  10   1   2     1786.19     2309.70    401.42 o
  11   1   2       30.46     -518.99    395.10 o
  12   1   2    32623.16    30661.50   1538.19 o
  13   1   2       70.56     -590.36    529.35 o
  14   1   2     3964.77     3087.37    706.03 o
 -15   2   2       13.77      247.16    576.50 o
 -14   2   2     6799.60     6527.62    739.22 o
 -13   2   2      534.44       -5.68    458.87 o
 -12   2   2     1556.66     1666.72    434.25 o
 -11   2   2     7775.75     8224.86    569.03 o
 -10   2   2    14926.82    15203.30    672.31 o
  -9   2   2        7.44     -365.73    256.81 o
  -8   2   2    39342.39    35744.02   1170.91 o
  -7   2   2    12880.81    12884.13    535.60 o
  -6   2   2     2617.89     2566.42    250.18 o
  -5   2   2     5962.91     6125.95    286.10 o
  -4   2   2    23308.47    22339.47    560.38 o
  -3   2   2       65.79      -28.84    114.44 o
  -2   2   2    45159.38    41056.10   1043.63 o
  -1   2   2      104.59      150.12     78.31 o
   0   2   2      642.12      578.09     97.03 o
   1   2   2    36967.08    35914.33   1202.97 o
   2   2   2    30542.57    27955.21    754.21 o
   3   2   2     1485.07     1600.13    138.76 o
   4   2   2    93125.23    83841.74   2381.85 o
   5   2   2      289.84      -37.40    145.46 o
   6   2   2       46.87      418.29    193.95 o
   7   2   2     4748.86     4740.98    332.00 o
   8   2   2    11682.45    11051.14    522.25 o
   9   2   2       98.03       -0.51    243.76 o
  10   2   2    34811.20    31222.22   1177.96 o
  11   2   2     1010.60      762.41    452.71 o
  12   2   2     3844.29     4047.48    636.51 o
  13   2   2     1293.90     1925.35    607.44 o
  14   2   2     2337.00     2373.47    664.00 o
 -15   3   2     1120.31     1348.08    675.99 o
 -14   3   2      124.05     -851.55    502.45 o
 -13   3   2     2014.75      995.90    484.42 o
 -12   3   2    21241.82    22734.64   1076.40 o
 -11   3   2      897.30     1279.15    395.60 o
 -10   3   2     5648.02     5776.65    424.92 o
  -9   3   2    12482.42    11737.17    549.68 o
  -8   3   2      903.47      765.63    257.35 o
  -7   3   2      274.77       61.28    212.62 o
  -6   3   2    51921.52    46258.09   1431.13 o
  -5   3   2      955.45      777.00    178.01 o
  -4   3   2    12077.06    11994.88    364.95 o
  -3   3   2     2419.07     2581.16    153.15 o
  -2   3   2    11581.86    10799.62    347.27 o
  -1   3   2    22892.09    21995.20    613.65 o
   0   3   2    78302.10    72029.94   3378.12 o
   1   3   2     5409.82     5836.40    276.91 o
   2   3   2    19664.39    19167.06    628.26 o
   3   3   2    11846.17    12182.15    392.06 o
   4   3   2     2997.45     3796.86    255.59 o
   5   3   2      557.56      697.20    174.21 o
   6   3   2    34470.20    30944.73    960.57 o
   7   3   2     1767.66     1727.77    257.61 o
   8   3   2     2385.83     1738.26    292.28 o
   9   3   2     3009.82     3436.37    402.67 o
  10   3   2     2820.26     3216.26    421.78 o
  11   3   2     4196.19     4206.58    629.64 o
  12   3   2    17700.00    18200.99   1083.96 o
  13   3   2       52.26     -352.68    528.37 o
  14   3   2     3899.44     5420.62    847.05 o
 -15   4   2       18.03       86.07    699.50 o
 -14   4   2     7210.42     8025.05    788.40 o
 -13   4   2     2350.55     1935.84    539.71 o
 -12   4   2       71.33     -407.72    372.47 o
 -11   4   2    11208.07    10285.72    621.37 o
 -10   4   2    21487.39    22326.92    919.47 o
  -9   4   2      859.70      841.35    261.90 o
  -8   4   2    33159.43    29752.62   1004.86 o
  -7   4   2    11829.03    11914.69    496.76 o
  -6   4   2     7743.56     8374.02    396.16 o
  -5   4   2    26956.21    25510.81    791.47 o
  -4   4   2    32153.26    30986.91    932.69 o
  -3   4   2     2797.07     3253.16    167.02 o
  -2   4   2    65165.43    60241.44   1579.38 o
  -1   4   2    45187.48    39844.95   1201.87 o
   0   4   2     7639.47     6297.34   1226.74 o
   1   4   2    51390.13    46228.38   1978.90 o
   2   4   2     5516.43     6168.06    316.29 o
   3   4   2     1095.02     1115.09    163.59 o
   4   4   2    25127.59    22982.80    790.63 o
   5   4   2    16530.08    15990.91    589.23 o
   6   4   2     4626.88     5034.01    327.74 o
   7   4   2    12477.43    12743.56    591.05 o
   8   4   2    13164.23    12580.21    616.90 o
   9   4   2      665.34      495.03    329.65 o
  10   4   2    21319.96    21725.58    974.18 o
  11   4   2     2095.69     2090.48    448.71 o
  12   4   2       16.61      -99.85    485.72 o
  13   4   2     2940.81     2477.69    634.18 o
  14   4   2     1660.74      604.40    649.34 o
 -15   5   2     2451.99     2424.64    776.86 o
 -14   5   2       44.61      -62.56    757.77 o
 -13   5   2     2344.56     2291.50    515.79 o
 -12   5   2     6809.53     6253.65    602.34 o
 -11   5   2      186.03      -97.58    359.35 o
 -10   5   2     1770.65     1833.77    374.12 o
  -9   5   2     3813.04     3876.20    340.53 o
  -8   5   2      118.07       62.30    230.81 o
  -7   5   2     2536.26     2750.27    266.00 o
  -6   5   2     9032.94     9072.97    399.09 o
  -5   5   2       27.47     -127.00    154.76 o
  -4   5   2    16613.45    15804.22    501.21 o
  -3   5   2    50215.04    45974.31   1227.69 o
  -2   5   2      399.34      355.29    138.54 o
  -1   5   2    61995.78    54747.53   1735.28 o
   0   5   2    83001.36    78487.79   4290.52 o
   1   5   2     5541.58     7014.02    901.74 o
   2   5   2    59499.45    55407.02   1891.45 o
   3   5   2    54573.93    50201.20   1604.83 o
   4   5   2       35.81     -149.85    176.61 o
   5   5   2     5015.31     5371.48    321.12 o
   6   5   2    14198.14    13286.39    543.76 o
   7   5   2     1875.27     2818.75    316.96 o
   8   5   2    10098.62    10594.25    560.05 o
   9   5   2     6717.70     7100.86    533.34 o
  10   5   2      583.78      412.98    370.49 o
  11   5   2     2551.38     3157.63    484.25 o
  12   5   2     6448.16     8417.68    774.82 o
  13   5   2      347.03       44.18    590.16 o
  14   5   2     5554.63     4690.57    825.06 o
 -15   6   2      924.61      585.18    722.11 o
 -14   6   2     6244.08     5152.52    870.55 o
 -13   6   2     6223.18     5158.54   1212.56 o
 -12   6   2     1322.15     1559.14    455.23 o
 -11   6   2    10837.23    11616.61    663.03 o
 -10   6   2    13175.41    13247.74    671.08 o
  -9   6   2     4626.74     5093.35    417.67 o
  -8   6   2    16636.55    16819.21    651.69 o
  -7   6   2     9521.56     9181.26    542.30 o
  -6   6   2     2916.70     2926.17    277.45 o
  -5   6   2    17852.65    17128.32    580.43 o
  -4   6   2    22125.56    21618.75    678.06 o
  -3   6   2    18556.59    18277.26    534.64 o
  -2   6   2    57077.36    52301.58   1508.56 o
  -1   6   2     8273.84     8587.65    359.83 o
   0   6   2    12008.98    11661.05    762.58 o
   1   6   2    17739.23    16473.66    860.93 o
   2   6   2    40408.43    37209.54   1637.07 o
   3   6   2      642.67      645.70    178.75 o
   4   6   2    10720.83    10716.38    507.94 o
   5   6   2     9903.96    10545.66    499.61 o
   6   6   2     1012.15     1033.44    297.42 o
   7   6   2    27996.12    25672.45    996.24 o
   8   6   2    18652.38    17900.15    799.58 o
   9   6   2     2162.57     2238.29    394.15 o
  10   6   2     6912.23     7481.17    628.67 o
  11   6   2     6705.34     7455.22    634.31 o
  12   6   2      124.89     -249.58    485.95 o
  13   6   2     6144.92     6020.70    815.98 o
  14   6   2     1071.11     1708.16    801.08 o
 -14   7   2        8.33     -446.96    655.10 o
 -13   7   2     3861.32     4030.81    670.25 o
 -12   7   2     2026.02     2023.03    484.21 o
 -11   7   2      110.19     -389.48    385.02 o
 -10   7   2     2398.89     1658.81    406.91 o
  -9   7   2    24595.67    23185.15    983.21 o
  -8   7   2       48.89      198.72    294.31 o
  -7   7   2     3261.43     3894.89    347.71 o
  -6   7   2    13398.91    13539.05    567.68 o
  -5   7   2     7422.96     9013.19    378.85 o
  -4   7   2     1715.42     1957.00    230.80 o
  -3   7   2    93938.91    89295.26   2826.12 o
  -2   7   2      289.41      171.79    139.29 o
  -1   7   2    12840.00    12697.23    524.10 o
   0   7   2    12529.56    12795.45    825.59 o
   1   7   2      729.42      815.48    263.79 o
   2   7   2    13465.71    14089.26    620.49 o
   3   7   2    28524.44    26400.20   1022.01 o
   4   7   2     7434.69     8568.17    473.78 o
   5   7   2     5438.56     5929.23    340.74 o
   6   7   2     3835.82     3699.05    311.38 o
   7   7   2     6426.87     7191.27    464.91 o
   8   7   2     4279.99     5128.82    539.34 o
   9   7   2    23708.77    23584.01   1073.08 o
  10   7   2      225.26       40.17    370.68 o
  11   7   2      493.36      393.52    467.03 o
  12   7   2     6100.40     7769.75    831.64 o
  13   7   2     1223.24      323.23    705.61 o
  14   7   2     1089.60     1425.97    798.41 o
 -14   8   2     2409.34     1030.45    719.85 o
 -13   8   2     5671.63     6064.17    818.66 o
 -12   8   2      386.54      -44.97    498.55 o
 -11   8   2     6896.91     7488.80    606.32 o
 -10   8   2     5281.17     5387.46    517.32 o
  -9   8   2     2804.92     2558.82    402.61 o
  -8   8   2     4798.32     4288.91    430.36 o
  -7   8   2     2334.34     1889.67    337.93 o
  -6   8   2     5687.99     5257.02    384.31 o
  -5   8   2    48328.96    44959.92   1403.80 o
  -4   8   2    11611.71    11569.26    446.39 o
  -3   8   2    12715.89    13452.23    504.51 o
  -2   8   2     8040.95     8480.83    332.35 o
  -1   8   2    19617.40    17484.81    750.63 o
   0   8   2     1085.13     1152.06    234.71 o
   1   8   2    58286.67    57405.52   2456.32 o
   2   8   2     2963.59     3091.95    289.06 o
   3   8   2      254.98      295.86    189.94 o
   4   8   2     8988.47     9463.80    628.12 o
   5   8   2    13167.66    14243.01    574.17 o
   6   8   2      522.67      217.42    230.33 o
   7   8   2    47310.27    46656.62   1657.43 o
   8   8   2     8580.88     7692.01    588.72 o
   9   8   2     3952.52     4183.85    477.29 o
  10   8   2     1759.90     1244.24    522.56 o
  11   8   2     3196.45     2747.05    614.86 o
  12   8   2       61.15     -514.46    568.97 o
  13   8   2     6767.78     7147.72    972.20 o
  14   8   2      801.15      -33.17    753.76 o
 -14   9   2        3.39      254.51    622.32 o
 -13   9   2     5309.06     5412.68    725.25 o
 -12   9   2       77.05     -101.62    525.11 o
 -11   9   2       51.30     -502.70    445.98 o
 -10   9   2     1637.86     1832.81    418.65 o
  -9   9   2    25793.60    25753.13   1058.06 o
  -8   9   2      240.99      476.56    426.41 o
  -7   9   2     3532.83     3779.81    352.65 o
  -6   9   2      708.97      143.50    248.19 o
  -5   9   2     7273.55     7714.72    365.79 o
  -4   9   2     2928.76     3319.52    237.48 o
  -3   9   2   130857.81   128634.89   4315.94 o
  -2   9   2     1308.00     1231.40    158.97 o
  -1   9   2     6625.52     6325.98    488.34 o
   0   9   2     4150.10     5624.11    497.52 o
   1   9   2      467.62      238.16    220.60 o
   2   9   2    10658.99    11092.77    655.87 o
   3   9   2    35097.33    35248.35   1434.54 o
   4   9   2      178.02      -54.58    291.87 o
   5   9   2    16506.67    15938.06    726.58 o
   6   9   2      391.61      522.76    230.54 o
   7   9   2     2894.46     3417.57    333.56 o
   8   9   2     1181.56      959.02    381.56 o
   9   9   2    29840.46    28797.10   1654.26 o
  10   9   2      294.22     -748.89    487.65 o
  11   9   2      362.56      152.92    843.64 o
  12   9   2      759.40      609.62    582.84 o
  13   9   2     1858.02     1144.55    968.55 o
 -14  10   2       66.94     -230.62    656.40 o
 -13  10   2     6933.26     7700.38    938.69 o
 -12  10   2      170.16     -672.23    505.75 o
 -11  10   2     9909.46    10280.93    809.30 o
 -10  10   2     1083.11     1241.71    480.98 o
  -9  10   2     2304.77     1823.20    456.20 o
  -8  10   2     2347.07     1958.71    543.24 o
  -7  10   2     2486.46     2305.31    347.10 o
  -6  10   2       49.34     -110.71    244.64 o
  -5  10   2    47119.79    46704.20   1455.10 o
  -4  10   2      316.78       77.89    176.02 o
  -3  10   2     9472.95    10180.36    397.33 o
  -2  10   2     1747.19     2222.40    208.74 o
  -1  10   2     9718.99     9777.69    538.72 o
   0  10   2     1420.10     1048.54    268.90 o
   1  10   2    23138.71    22613.74   1028.18 o
   2  10   2     2245.40     2485.26    278.24 o
   3  10   2     5057.38     5262.98    377.02 o
   4  10   2     2106.48     2372.50    414.60 o
   5  10   2    16667.19    16150.46    728.96 o
   6  10   2      390.39      295.95    319.53 o
   7  10   2    41301.67    41173.36   2106.74 o
   8  10   2      128.34     -402.49    537.26 o
   9  10   2     1392.29     1750.30    551.02 o
  10  10   2     2475.16     1955.66    550.42 o
  11  10   2     5164.24     4998.81    709.80 o
  12  10   2      171.65      628.07    591.95 o
  13  10   2     8826.07     8476.29   1036.50 o
 -14  11   2      304.92     -139.90    717.13 o
 -13  11   2     7872.08     8028.32    894.53 o
 -12  11   2       28.01     -487.42    519.82 o
 -11  11   2       39.51      178.25    561.01 o
 -10  11   2     1350.85     1295.53    500.79 o
  -9  11   2    17178.11    15747.48    918.09 o
  -8  11   2     6820.44     6527.73    589.26 o
  -7  11   2     5362.93     5003.74    474.54 o
  -6  11   2       38.20     -209.38    235.72 o
  -5  11   2     5531.50     5908.36    329.81 o
  -4  11   2      111.21       42.80    174.25 o
  -3  11   2    54830.72    54358.40   1755.22 o
  -2  11   2        0.16     -274.67    155.25 o
  -1  11   2    11760.51    11882.95    617.93 o
   0  11   2      896.49     1026.61    286.36 o
   1  11   2     1888.82     2622.51    282.67 o
   2  11   2       77.62     -215.26    258.64 o
   3  11   2    39718.13    39439.28   1778.81 o
   4  11   2     2225.56     2591.46    353.84 o
   5  11   2     9922.49    10750.47    856.60 o
   6  11   2     1374.20     1280.43    288.59 o
   7  11   2     1256.53      756.50    444.22 o
   8  11   2      141.90     -334.53    580.39 o
   9  11   2    22953.54    22723.77   1405.42 o
  10  11   2        4.75     -354.14    565.84 o
  11  11   2     3675.25     3325.35    777.36 o
  12  11   2        0.43        8.07    592.01 o
  13  11   2     1268.10     1853.65    697.40 o
 -13  12   2     2802.00     2305.63    776.21 o
 -12  12   2       71.03     -289.92    597.73 o
 -11  12   2     8156.88     7438.27    729.08 o
 -10  12   2      562.82     -328.55    504.35 o
  -9  12   2     1285.21     1220.71    482.82 o
  -8  12   2      224.63     -243.72    383.01 o
  -7  12   2    10429.28    11935.51    922.29 o
  -6  12   2      977.68      981.99    274.54 o
  -5  12   2    29200.67    30292.00    988.28 o
  -4  12   2     1855.29     1665.70    193.11 o
  -3  12   2     1293.51     1433.54    197.86 o
  -2  12   2      466.36      495.26    177.72 o
  -1  12   2    15301.43    15458.72    763.24 o
   0  12   2     1291.07     1286.54    265.04 o
   1  12   2    44233.94    44763.14   1949.32 o
   2  12   2       46.96      155.70    260.71 o
   3  12   2       67.85      398.99    478.80 o
   4  12   2      867.18     1015.30    313.39 o
   5  12   2    33135.93    32148.29   1967.72 o
   6  12   2     2927.34     3302.23    378.61 o
   7  12   2    21887.60    22069.88   1263.13 o
   8  12   2     1549.37     2165.20    545.10 o
   9  12   2      658.31      197.53    577.31 o
  10  12   2       15.72      624.85    602.44 o
  11  12   2     5961.55     6762.38    772.99 o
  12  12   2       72.27      403.06    608.85 o
  13  12   2     6636.59     6977.69    870.78 o
 -13  13   2     4746.01     4327.27    992.46 o
 -12  13   2     1054.24     1096.57   1389.27 o
 -11  13   2      198.81     -921.61    616.68 o
 -10  13   2       48.28      -86.23    515.13 o
  -9  13   2    10423.07    10768.68    905.92 o
  -8  13   2       64.43     -143.55    442.32 o
  -7  13   2    11049.50    11404.66    957.21 o
  -6  13   2    10292.36    10661.11    968.50 o
  -5  13   2     5540.85     5814.19    433.81 o
  -4  13   2      100.35       56.44    162.32 o
  -3  13   2    27904.96    30150.53   1232.97 o
  -2  13   2      102.92      105.34    196.16 o
  -1  13   2    19854.47    20727.14   1107.75 o
   0  13   2     2801.25     3136.58    331.86 o
   1  13   2     1231.13     1578.19    276.19 o
   2  13   2      143.73      513.52    257.09 o
   3  13   2    17435.24    18778.51   1027.48 o
   4  13   2    17478.67    17649.06   1015.44 o
   5  13   2    10545.68    10966.68   1001.97 o
   6  13   2     2203.26     2722.12    379.64 o
   7  13   2     1387.67     1437.66    468.53 o
   8  13   2     2285.15     1955.40    544.61 o
   9  13   2    11195.51    12449.40   1319.50 o
  10  13   2       24.12     -366.42    578.43 o
  11  13   2     3706.51     2348.74    727.39 o
  12  13   2     2767.53     2776.89    695.82 o
 -13  14   2     4444.02     2618.18    953.74 o
 -12  14   2      138.75     -164.95    678.10 o
 -11  14   2    12518.92    11428.37   1035.60 o
 -10  14   2     2705.31     1871.95    727.68 o
  -9  14   2     1947.98     2006.10    662.02 o
  -8  14   2     5195.46     4853.42    662.33 o
  -7  14   2    24383.32    24165.15   1603.24 o
  -6  14   2       44.24     -650.13    444.25 o
  -5  14   2     7039.38     8652.12    725.60 o
  -4  14   2     2770.26     2167.86    311.28 o
  -3  14   2      666.34      373.84    180.49 o
  -2  14   2     4212.01     4466.35    412.47 o
  -1  14   2     3962.07     4751.99    501.45 o
   0  14   2      737.90      267.62    269.21 o
   1  14   2    26128.81    27794.05   1269.59 o
   2  14   2     2615.56     2991.56    340.83 o
   3  14   2      346.65      430.78    310.62 o
   4  14   2     2976.06     3262.29    488.38 o
   5  14   2    19847.63    21449.33   1787.08 o
   6  14   2      300.11     -226.17    379.66 o
   7  14   2    17048.29    17579.99   1110.33 o
   8  14   2     1173.20     1087.72    538.02 o
   9  14   2     1609.26      333.54    562.65 o
  10  14   2     1955.98     1494.06    645.71 o
  11  14   2     5416.59     5619.81    942.84 o
  12  14   2      120.30     -136.13    689.06 o
 -12  15   2     1950.35     1919.53    736.25 o
 -11  15   2      439.15     -810.73    745.70 o
 -10  15   2      215.91     -479.69    659.67 o
  -9  15   2     5826.67     4808.64    807.58 o
  -8  15   2      144.86      230.74    595.53 o
  -7  15   2     2822.00     2540.77    715.91 o
  -6  15   2     3588.59     3287.43    692.15 o
  -5  15   2       36.32     -153.91    482.51 o
  -4  15   2     3896.89     4372.99    465.39 o
  -3  15   2    16676.10    18372.43    767.07 o
  -2  15   2     1115.12     1193.15    270.74 o
  -1  15   2    23365.53    24998.17   1319.56 o
   0  15   2    21177.71    23304.23   1118.52 o
   1  15   2       36.48      339.46    273.96 o
   2  15   2     5803.70     6633.03    662.84 o
   3  15   2    23063.94    23081.81   1429.72 o
   4  15   2      197.80      -34.71    524.44 o
   5  15   2     6645.57     7435.65   1114.40 o
   6  15   2     1386.58     1190.94    507.72 o
   7  15   2      327.78      734.80    487.93 o
   8  15   2     1749.17      997.26    927.63 o
   9  15   2     3021.50     3069.26    737.84 o
  10  15   2       19.75     1081.17    691.52 o
  11  15   2     5052.34     4537.63   1435.51 o
 -12  16   2     1372.54     -197.74    685.89 o
 -11  16   2     7435.74     7286.60   1654.09 o
 -10  16   2     4687.41     4372.18    846.54 o
  -9  16   2       17.81     -454.06    614.32 o
  -8  16   2    10915.82    10085.76    983.72 o
  -7  16   2     6097.63     6003.45    911.88 o
  -6  16   2       85.46      728.02   1109.47 o
  -5  16   2    14233.52    13779.75   1247.23 o
  -4  16   2      106.97      -50.75    518.24 o
  -3  16   2       22.99      -34.72    351.20 o
  -2  16   2     6784.50     7579.36    652.73 o
  -1  16   2    10192.70    11822.65    995.88 o
   0  16   2      568.45      865.40    310.30 o
   1  16   2    14192.46    15815.13   1040.91 o
   2  16   2     2142.53     2150.96    421.64 o
   3  16   2       27.08      200.14    518.30 o
   4  16   2     4566.61     5265.20    788.30 o
   5  16   2     7987.70     8603.07   1020.70 o
   6  16   2        7.48     -602.47    583.35 o
   7  16   2     6116.65     7090.37   1215.25 o
   8  16   2     1443.38      907.29    595.37 o
   9  16   2      792.57      192.93    640.37 o
  10  16   2     3398.38     4749.93   1299.44 o
  11  16   2     1220.41     1631.69   1104.52 o
 -11  17   2      612.84      840.62   1131.08 o
 -10  17   2      654.92      695.55    910.11 o
  -9  17   2     3562.92     2402.66    747.92 o
  -8  17   2     1361.19     1567.56    684.33 o
  -7  17   2     4239.51     3037.35    792.38 o
  -6  17   2    11828.72    10787.98   1808.73 o
  -5  17   2      483.67      799.29    603.72 o
  -4  17   2     1516.86     1099.64    567.32 o
  -3  17   2     4446.16     4533.56   1137.69 o
  -2  17   2     2268.46     1670.74    428.49 o
  -1  17   2    13734.14    13335.38   1869.99 o
   0  17   2    18070.79    19700.83   2670.01 o
   1  17   2      344.04     -120.26    536.32 o
   2  17   2     5280.97     5414.19    934.19 o
   3  17   2     5346.62     5121.30    952.28 o
   4  17   2     1292.97     1773.80    783.36 o
   5  17   2     3525.59     2814.93    927.20 o
   6  17   2     6205.69     7704.06   1323.21 o
   7  17   2      345.10      738.99    538.09 o
   8  17   2      829.22     -710.56    573.45 o
   9  17   2     2400.69     1878.75    715.42 o
  10  17   2      753.57       62.28    713.89 o
 -11  18   2     3049.32     2963.87    989.39 o
 -10  18   2     5292.48     3644.03   1270.08 o
  -9  18   2       59.31     -297.51    671.66 o
  -8  18   2     7903.63     7216.44   1111.35 o
  -7  18   2     1921.01     2045.41    777.54 o
  -6  18   2      250.53      909.60    712.69 o
  -5  18   2     3900.25     4239.60    916.73 o
  -4  18   2     1712.78     1919.42    636.55 o
  -3  18   2      380.39      681.79    931.68 o
  -2  18   2     4902.73     7355.48   1393.14 o
  -1  18   2     5028.01     3414.68   1114.04 o
   0  18   2     1193.27     1307.90    647.94 o
   1  18   2     1412.78     2707.87    672.34 o
   2  18   2     3705.33     3070.56    843.91 o
   3  18   2      749.09      679.64    728.72 o
   4  18   2    10763.85    10839.84   1480.20 o
   5  18   2     1615.59     1006.92    841.04 o
   6  18   2      583.69     -113.35    625.87 o
   7  18   2     3490.72     3384.73   1129.93 o
   8  18   2     1220.21     1647.67    722.56 o
   9  18   2      718.32      334.98    673.92 o
  10  18   2     7284.55     9395.69   1047.52 o
 -10  19   2     1451.39      462.69    766.35 o
  -9  19   2     1014.66      846.77    836.05 o
  -8  19   2      809.76     1355.52    703.55 o
  -7  19   2     2188.46     4083.33    896.91 o
  -6  19   2     9142.81     9743.35   1703.94 o
  -5  19   2     1403.51     1331.92    690.82 o
  -4  19   2     2080.21     2149.45   1108.31 o
  -3  19   2     1012.45     1131.60    992.77 o
  -2  19   2      521.84     1018.21   1000.65 o
  -1  19   2     2403.65     3266.12    762.21 o
   0  19   2    26331.90    30416.04   2328.06 o
   1  19   2      751.38      819.74    600.13 o
   2  19   2     4322.58     3300.53    713.20 o
   3  19   2     1358.84      397.14    716.90 o
   4  19   2     2836.87     2913.82    921.11 o
   5  19   2     4313.02     6945.44   1277.06 o
   6  19   2     7671.54     9452.94    823.10 o
   7  19   2      384.49     -151.63    630.78 o
   8  19   2      363.53      -70.51    631.83 o
   9  19   2     3184.87     2706.03    772.49 o
  -9  20   2      101.78      986.14    754.26 o
  -8  20   2     9241.29     7993.71    976.38 o
  -7  20   2       71.49      181.20    745.21 o
  -6  20   2     2216.12     2020.28    773.27 o
  -5  20   2     1949.53     3175.89   1242.48 o
  -4  20   2     1860.70     1293.89   1122.82 o
  -3  20   2      524.06     -599.21    958.02 o
  -2  20   2     7092.64     4846.33   1279.21 o
  -1  20   2     3896.18     3717.09    917.89 o
   0  20   2      545.99      533.42    996.80 o
   1  20   2      114.19    -1210.66    605.33 o
   2  20   2     4241.70     3513.79   1265.95 o
   3  20   2     1231.07     -984.53    716.00 o
   4  20   2     8770.37     8859.68   1332.59 o
   5  20   2       54.04        0.18    817.93 o
   6  20   2     1120.49      639.91    504.03 o
   7  20   2      421.13      -37.29    559.96 o
   8  20   2     2873.60     3032.94    844.41 o
   9  20   2      159.86     -375.66    655.88 o
  -8  21   2      924.08      507.28    739.79 o
  -7  21   2      785.63     1890.42   1343.52 o
  -6  21   2     9385.58     7268.06   1675.09 o
  -5  21   2      813.82     2367.99   1313.42 o
  -4  21   2     2415.22     3183.77   1263.80 o
  -3  21   2      185.28     1034.33   1157.04 o
  -2  21   2     1734.41     2722.50   1197.52 o
  -1  21   2        5.59     -529.33   1139.21 o
   0  21   2     9582.84     9222.13   1499.63 o
   1  21   2      779.27     1633.90    701.87 o
   2  21   2     5942.74     6588.30    945.58 o
   3  21   2       66.31     -416.49    747.35 o
   4  21   2      105.25      786.76    771.18 o
   5  21   2      920.53      343.04    771.72 o
   6  21   2     6410.87     6299.84   1383.51 o
   7  21   2      475.19      247.02    582.60 o
   8  21   2     2524.91     2921.95    729.00 o
  -7  22   2        0.48     -877.41   1227.08 o
  -6  22   2     2234.64     2566.11   1421.44 o
  -5  22   2       26.84    -2254.96   1127.48 o
  -4  22   2     4609.86     3119.64   1315.75 o
  -3  22   2       14.41      269.78   1161.16 o
  -2  22   2     7332.02     5933.90    996.99 o
  -1  22   2       85.98    -1120.57    828.14 o
   0  22   2      327.64      275.59    745.39 o
   1  22   2      202.46     -420.37    691.01 o
   2  22   2     6418.59     6507.81   1562.60 o
   3  22   2      519.57     -972.17   1220.99 o
   6  22   2      356.63     -584.55   1593.23 o
   7  22   2       20.36      231.34    808.44 o
  -6  23   2     4951.34     4777.00   1532.86 o
  -5  23   2       13.46    -1192.15   1222.60 o
  -4  23   2     5431.19     4743.86   1502.77 o
  -3  23   2      710.07      103.54   1211.67 o
  -2  23   2     2843.48     3003.23    935.20 o
  -1  23   2      313.86      180.97    779.75 o
   0  23   2     4036.67     3215.34    913.68 o
   1  23   2      105.34      121.81   1273.12 o
   2  23   2     5530.69     5137.60   1577.47 o
   3  23   2       44.83       -4.48   1243.02 o
   6  23   2     3580.25     4138.43   1019.01 o
  -5  24   2      771.27      918.43   1373.43 o
  -4  24   2     2637.86     2600.87   1428.25 o
  -3  24   2        7.41      164.86    882.92 o
  -2  24   2     3724.01     2901.70    964.76 o
  -1  24   2       97.96    -1363.04   1250.36 o
   0  24   2      300.01     -473.45   1253.95 o
   1  24   2       80.01      521.46   1358.74 o
   2  24   2     6396.24     4835.04   1555.07 o
   3  24   2        1.81    -2246.36   1123.18 o
   4  24   2     5808.88     3946.35   1600.04 o
  -3  25   2     2452.24     2044.75   1325.06 o
  -2  25   2     2206.06     3951.55   1549.52 o
  -1  25   2      133.77       10.39   1337.42 o
   0  25   2     2522.81     2140.85   1454.58 o
   1  25   2      116.86     -469.51   1318.62 o
   2  25   2     3705.72     2654.43   1464.97 o
 -15   0   3      637.56      353.41    887.88 o
 -13   0   3    33243.50    31680.03   1952.06 o
 -11   0   3     4636.53     4044.59    591.31 o
  -9   0   3      332.68      917.49    404.51 o
  -7   0   3    70165.14    59804.57   2600.00 o
  -5   0   3    33315.81    29938.95   1351.80 o
  -3   0   3    36673.07    36675.23   1249.93 o
  -1   0   3    85557.23    80647.13   3108.90 o
   1   0   3      572.37      939.40    184.42 o
   3   0   3    41213.80    37840.16   1520.21 o
   5   0   3    88947.55    80869.98   3790.67 o
   7   0   3     2735.65     3172.52    466.86 o
   9   0   3      775.70      791.46    456.38 o
  11   0   3    64025.30    56126.46   3339.72 o
  13   0   3     9348.24    10201.65   1253.45 o
 -15   1   3     3372.00     2452.58    645.93 o
 -14   1   3       99.96     -937.07    468.54 o
 -13   1   3     3492.99     3711.41    555.41 o
 -12   1   3     2520.83     1804.45    424.42 o
 -11   1   3     9971.74    10085.72    565.95 o
 -10   1   3      638.85      429.62    304.17 o
  -9   1   3    29572.45    27354.71    958.29 o
  -8   1   3     1747.48     1331.56    273.35 o
  -7   1   3       79.43     -153.38    209.44 o
  -6   1   3      959.89      725.33    221.18 o
  -5   1   3    41590.00    37578.53   1169.82 o
  -4   1   3     2454.05     2609.75    170.38 o
  -3   1   3     3258.44     3313.66    166.09 o
  -2   1   3    29933.86    28171.68    760.78 o
  -1   1   3      443.24      617.11     96.14 o
   0   1   3       21.73       95.11     93.71 o
   1   1   3    98422.45    92995.18   3057.08 o
   2   1   3     1132.88     1230.03    157.76 o
   3   1   3    50938.31    48140.64   1408.09 o
   4   1   3     9041.83     9938.25    410.89 o
   5   1   3     4680.82     5298.11    324.73 o
   6   1   3     3464.74     3703.78    324.61 o
   7   1   3     9596.52    10159.04    498.17 o
   8   1   3      976.25      609.54    288.33 o
   9   1   3    15347.57    15126.10    718.93 o
  10   1   3     1006.75      637.17    395.57 o
  11   1   3       27.15     -867.66    433.83 o
  12   1   3      179.87     1071.65    546.93 o
  13   1   3    10578.29    12350.22    966.84 o
  14   1   3      111.11       44.35    586.43 o
 -15   2   3      523.88      397.86    626.97 o
 -14   2   3       14.22      183.53    529.02 o
 -13   2   3    12235.61    11603.24    846.30 o
 -12   2   3      185.81     -366.25    380.96 o
 -11   2   3     3392.19     3484.77    428.53 o
 -10   2   3     1242.17     1006.61    314.00 o
  -9   2   3     5157.99     5693.53    397.84 o
  -8   2   3      619.24      234.43    250.87 o
  -7   2   3    51189.10    46607.28   1455.83 o
  -6   2   3      821.17      389.23    295.69 o
  -5   2   3     7624.86     7454.45    316.77 o
  -4   2   3    10787.18    11520.27    348.14 o
  -3   2   3     7069.85     7281.98    251.74 o
  -2   2   3    12206.64    11436.71    347.55 o
  -1   2   3    32566.05    28937.95    845.91 o
   0   2   3       61.65      168.32    119.19 o
   1   2   3    79715.82    75264.86   2476.11 o
   2   2   3    24373.89    23909.01    753.47 o
   3   2   3     4613.08     5249.28    270.11 o
   4   2   3      772.16     1326.02    244.94 o
   5   2   3    85892.42    78078.89   2327.63 o
   6   2   3      835.71      424.56    212.63 o
   7   2   3     5336.24     5346.39    411.59 o
   8   2   3       91.43      429.80    247.33 o
   9   2   3     6393.72     5975.60    519.48 o
  10   2   3      463.85     -158.16    378.80 o
  11   2   3    36223.77    33453.47   1569.90 o
  12   2   3     1048.05     1068.06    553.47 o
  13   2   3     4097.09     4245.30   1086.54 o
  14   2   3      815.63     1428.21    650.03 o
 -15   3   3     9647.78     9458.70    955.84 o
 -14   3   3     1116.28      797.53    554.05 o
 -13   3   3       84.18     -471.48    446.88 o
 -12   3   3     3610.19     3329.74    559.51 o
 -11   3   3     9726.10     9740.60    595.48 o
 -10   3   3     5797.19     6270.25    433.74 o
  -9   3   3    23067.18    22191.29    823.63 o
  -8   3   3     9346.07     9304.34    453.48 o
  -7   3   3     1065.87     1020.64    235.58 o
  -6   3   3    10138.92     9708.34    425.54 o
  -5   3   3    23175.65    21259.69    625.41 o
  -4   3   3     1705.08     1673.25    174.74 o
  -3   3   3    30754.73    27887.28    740.19 o
  -2   3   3    30661.15    27490.76    780.86 o
  -1   3   3      313.66      395.97    102.56 o
   0   3   3      170.54      338.03    126.50 o
   1   3   3   114760.47   105778.71   3461.09 o
   2   3   3     7512.70     8626.05    375.43 o
   3   3   3    41368.23    38537.05   1195.88 o
   4   3   3    23497.76    20394.37    770.63 o
   5   3   3     6992.01     7867.50    487.53 o
   6   3   3     8590.18     9262.11    431.15 o
   7   3   3    23091.84    21464.31    807.65 o
   8   3   3      100.90       44.82    252.30 o
   9   3   3    13317.14    13446.51    750.64 o
  10   3   3     4462.96     5271.13    680.14 o
  11   3   3      301.96      502.93    479.89 o
  12   3   3     3013.45     2614.26    597.89 o
  13   3   3    10516.26    10585.87    904.91 o
  14   3   3       97.58     -641.18    653.03 o
 -15   4   3      397.36     -505.37    843.12 o
 -14   4   3       91.47      517.40    546.70 o
 -13   4   3     8447.68     9749.12    725.42 o
 -12   4   3      162.11     -377.05    391.82 o
 -11   4   3     4869.61     4959.16    474.68 o
 -10   4   3    10408.58    10921.98    601.43 o
  -9   4   3     3838.50     4208.23    356.23 o
  -8   4   3      107.99       21.18    237.51 o
  -7   4   3    25689.49    23549.30    859.85 o
  -6   4   3      192.84       77.36    212.10 o
  -5   4   3    24161.89    23108.31    649.36 o
  -4   4   3    11316.79    11700.64    404.22 o
  -3   4   3    14349.32    13590.65    420.36 o
  -2   4   3     9399.14     9655.66    323.50 o
  -1   4   3    22297.23    20605.67    649.01 o
   0   4   3      207.06      239.04    238.35 o
   1   4   3      429.12      739.00    193.38 o
   2   4   3    30533.22    29275.70   1029.27 o
   3   4   3     5849.39     6594.52    378.89 o
   4   4   3     2741.41     3773.23    292.67 o
   5   4   3    23790.31    21545.75    819.40 o
   6   4   3      101.44      -68.56    235.14 o
   7   4   3    12036.24    12716.54    660.77 o
   8   4   3     6221.43     5793.48    484.58 o
   9   4   3     4950.20     4736.18    480.68 o
  10   4   3      818.90      376.94    388.59 o
  11   4   3    17851.03    19205.29    997.96 o
  12   4   3       38.52      195.14    501.36 o
  13   4   3     4393.89     3563.01    682.03 o
  14   4   3     4323.71     3547.40    800.52 o
 -15   5   3    10123.50     9444.43   1048.53 o
 -14   5   3     6942.28     7550.81    850.74 o
 -13   5   3        6.53     -349.09    457.32 o
 -12   5   3     6076.75     6057.18    641.70 o
 -11   5   3    15533.86    15920.76    824.79 o
 -10   5   3     4951.93     4896.35    482.31 o
  -9   5   3     9549.16     9191.86    560.67 o
  -8   5   3    11320.08    11394.04    594.05 o
  -7   5   3     3273.13     3198.08    334.83 o
  -6   5   3    11758.65    12220.68    527.95 o
  -5   5   3    22356.41    20058.90    614.15 o
  -4   5   3     2780.22     2861.16    199.03 o
  -3   5   3    71605.03    66944.16   1692.26 o
  -2   5   3    10906.23    10207.13    323.58 o
  -1   5   3       39.90        0.64    112.28 o
   0   5   3    39662.14    35693.22   1767.78 o
   1   5   3    33634.13    30935.22   1364.34 o
   2   5   3     3926.53     4324.72    253.26 o
   3   5   3    86135.45    84268.71   2825.86 o
   4   5   3    30795.66    27453.77   1048.36 o
   5   5   3     2225.54     2170.97    271.58 o
   6   5   3    31125.09    30576.14   1206.43 o
   7   5   3    21946.68    20998.18    916.15 o
   8   5   3      304.65      450.04    334.75 o
   9   5   3    15188.36    16570.72    853.62 o
  10   5   3     4540.70     5156.82    536.93 o
  11   5   3      822.35      865.58    450.83 o
  12   5   3     6046.34     7619.62    766.30 o
  13   5   3     4438.52     3470.16    898.40 o
  14   5   3     1235.93     1041.03    799.44 o
 -15   6   3       43.05      248.73    934.76 o
 -14   6   3     2267.68     1362.39    694.99 o
 -13   6   3     5405.36     4937.20    645.28 o
 -12   6   3      267.08      678.60    437.76 o
 -11   6   3      114.70     -412.12    388.42 o
 -10   6   3    30734.27    30361.45   1213.52 o
  -9   6   3     2284.59     2253.90    376.66 o
  -8   6   3     5994.47     5929.92    383.38 o
  -7   6   3     6531.90     7068.06    451.60 o
  -6   6   3     5007.97     5771.20    334.99 o
  -5   6   3     4478.27     4232.35    239.47 o
  -4   6   3    61087.68    57744.63   1588.67 o
  -3   6   3     3138.01     3530.66    229.66 o
  -2   6   3     9047.40     9553.18    363.98 o
  -1   6   3     6407.43     7361.39    349.20 o
   0   6   3    15326.77    15120.93    744.91 o
   1   6   3     1061.13     1213.25    397.16 o
   2   6   3    26819.14    24837.43    948.96 o
   3   6   3     7944.79     9712.33    433.42 o
   4   6   3      184.76      108.12    175.21 o
   5   6   3    13409.00    13369.71    607.88 o
   6   6   3     4850.66     5014.99    375.74 o
   7   6   3     7037.92     7817.43    539.33 o
   8   6   3    29280.16    28416.90   1296.55 o
   9   6   3     2005.47     1898.75    412.45 o
  10   6   3      672.94      771.03    429.21 o
  11   6   3     8362.09     9120.51    692.75 o
  12   6   3      442.06      478.14    652.56 o
  13   6   3      443.00     1192.50    715.38 o
  14   6   3     8056.81    10508.63   1175.46 o
 -15   7   3     5384.24     6368.56    924.45 o
 -14   7   3     6648.99     5581.93    858.54 o
 -13   7   3        2.79     -578.15    515.63 o
 -12   7   3     7972.99     7931.51    692.01 o
 -11   7   3     3971.03     3422.45    490.18 o
 -10   7   3      400.88      172.70    363.59 o
  -9   7   3     5200.69     4975.70    449.66 o
  -8   7   3     1801.77     1905.36    331.16 o
  -7   7   3     2577.67     2591.01    358.03 o
  -6   7   3    14193.30    15120.65    698.43 o
  -5   7   3     5358.42     5476.63    328.48 o
  -4   7   3      640.36      538.39    176.19 o
  -3   7   3    21052.38    19671.18    739.23 o
  -2   7   3    48707.81    46038.89   1571.87 o
  -1   7   3       41.30     -206.79    181.24 o
   0   7   3    17231.74    16393.68    913.61 o
   1   7   3    19142.23    18082.68    955.95 o
   2   7   3     4438.15     5038.96    368.20 o
   3   7   3    12877.45    12946.36    552.23 o
   4   7   3    22760.81    22096.97   1047.21 o
   5   7   3      210.53      123.24    212.08 o
   6   7   3    21689.51    21892.77    907.41 o
   7   7   3    12538.62    11735.87    671.83 o
   8   7   3      630.38      557.54    396.36 o
   9   7   3    11412.00    11023.22    738.72 o
  10   7   3     3057.38     3678.15    538.17 o
  11   7   3      797.83      286.09    527.90 o
  12   7   3     3555.15     2903.83    796.23 o
  13   7   3     4131.86     4632.56    875.10 o
  14   7   3       14.85     -545.38    708.21 o
 -14   8   3     3824.28     2307.14    647.84 o
 -13   8   3     2027.67     2047.01    771.22 o
 -12   8   3     1296.94     1584.95    539.59 o
 -11   8   3     1078.33      920.06    456.06 o
 -10   8   3    24567.48    24438.86   1053.43 o
  -9   8   3       39.14     -304.63    319.25 o
  -8   8   3     7219.93     7742.04    530.93 o
  -7   8   3     8238.60     7837.42    503.69 o
  -6   8   3     2775.26     3203.84    326.75 o
  -5   8   3     4586.11     4236.49    264.28 o
  -4   8   3    78434.02    76783.52   2445.69 o
  -3   8   3      361.83      434.72    181.16 o
  -2   8   3    13698.72    12805.50    511.86 o
  -1   8   3    19260.75    19663.45    844.60 o
   0   8   3     6212.81     6550.55    505.85 o
   1   8   3      527.26      348.63    379.94 o
   2   8   3    50404.31    49777.92   1963.06 o
   3   8   3     5499.43     5845.18    376.67 o
   4   8   3     7281.73     7778.27    497.87 o
   5   8   3     2544.65     2350.17    256.84 o
   6   8   3     5095.06     4750.16    366.74 o
   7   8   3     2413.56     1931.51    326.31 o
   8   8   3    56174.93    53686.93   2409.92 o
   9   8   3       26.73     -134.94    584.50 o
  10   8   3     1605.70     1225.80    573.34 o
  11   8   3     4069.60     4373.89    668.06 o
  12   8   3     2710.94     3403.48    784.93 o
  13   8   3     1021.33      343.60    718.60 o
 -14   9   3    10662.05    10970.51    954.34 o
 -13   9   3      482.78       84.47    544.36 o
 -12   9   3    15048.09    14473.21    991.35 o
 -11   9   3      177.94      699.08    451.74 o
 -10   9   3       73.06      368.90    406.16 o
  -9   9   3      606.92      386.23    423.79 o
  -8   9   3     2235.35     2389.26    388.89 o
  -7   9   3     1284.59     1019.24    281.36 o
  -6   9   3    10573.16    11516.79    510.02 o
  -5   9   3     7983.53     8966.62    416.99 o
  -4   9   3     2919.30     3051.81    232.53 o
  -3   9   3     6956.72     7428.24    349.71 o
  -2   9   3    27456.75    26531.34    890.40 o
  -1   9   3      108.10      382.15    205.99 o
   0   9   3    13883.42    13734.64    810.63 o
   1   9   3     2698.30     4269.77    510.48 o
   2   9   3        6.48     -240.15    256.08 o
   3   9   3     7355.96     7513.17    459.78 o
   4   9   3    15441.65    15496.69    876.97 o
   5   9   3      849.72     1350.19    373.85 o
   6   9   3    28278.61    27722.67   1095.62 o
   7   9   3     1141.29      577.16    320.31 o
   8   9   3     1479.69     1370.71    444.87 o
   9   9   3      950.05      249.45    515.61 o
  10   9   3    11160.80    11230.08    889.66 o
  11   9   3       59.03     -454.20    507.68 o
  12   9   3     3620.31     5134.09    759.82 o
  13   9   3      359.71     1044.07    749.49 o
 -14  10   3     4933.78     4644.70    795.94 o
 -13  10   3      399.39     1069.03    600.18 o
 -12  10   3     1694.10      791.88    565.36 o
 -11  10   3     2708.10     2497.89    568.59 o
 -10  10   3    22753.27    21482.97   1198.19 o
  -9  10   3     1234.33      388.94    414.22 o
  -8  10   3    14853.48    14600.67    757.96 o
  -7  10   3      588.78     1075.77    401.19 o
  -6  10   3     7285.50     7778.99    407.25 o
  -5  10   3     1872.18     2028.97    234.33 o
  -4  10   3    77271.86    77417.70   2643.44 o
  -3  10   3       11.09     -140.80    180.50 o
  -2  10   3    18781.76    17935.30    674.28 o
  -1  10   3       52.67      -57.20    225.61 o
   0  10   3    15093.39    15899.17    794.27 o
   1  10   3     6995.98     7876.73    683.22 o
   2  10   3    40548.00    39960.92   1780.29 o
   3  10   3     6059.74     7421.27    526.84 o
   4  10   3     1297.59     1218.77    331.71 o
   5  10   3      249.50      119.66    253.92 o
   6  10   3     5469.29     5612.44    402.04 o
   7  10   3     1076.26      772.42    539.41 o
   8  10   3    38324.85    38967.88   2046.56 o
   9  10   3     1277.73      957.20    560.78 o
  10  10   3     4106.51     3793.03    626.32 o
  11  10   3      130.69     -466.50    544.14 o
  12  10   3     2687.44     2680.21    673.56 o
  13  10   3      793.42      648.73    744.32 o
 -14  11   3     7904.20     6543.42    923.72 o
 -13  11   3        3.46      239.05    582.61 o
 -12  11   3    12300.08    12518.48    932.63 o
 -11  11   3     1197.00      862.68    509.09 o
 -10  11   3     2846.26     2941.90    605.08 o
  -9  11   3        1.81     -496.63    398.33 o
  -8  11   3    10404.67    10541.50    691.53 o
  -7  11   3        3.11      470.87    382.53 o
  -6  11   3    14673.71    15477.85    669.52 o
  -5  11   3      354.34      340.37    209.89 o
  -4  11   3      169.60       85.68    174.47 o
  -3  11   3     3872.21     3937.06    346.12 o
  -2  11   3    24855.24    24187.00    943.46 o
  -1  11   3       39.45     -473.41    236.70 o
   0  11   3    22445.45    22409.63   1058.18 o
   1  11   3     8272.05     9995.20    798.11 o
   2  11   3      480.02      258.57    219.50 o
   3  11   3      244.49      312.18    324.67 o
   4  11   3    20533.76    20572.72   1093.15 o
   5  11   3       55.07     -273.02    261.05 o
   6  11   3    21483.60    21474.71    888.44 o
   7  11   3      386.26     -102.36    418.90 o
   8  11   3      464.06     1187.01    513.77 o
   9  11   3      264.63       61.79    543.65 o
  10  11   3     9045.36     8387.16    889.55 o
  11  11   3     1306.98     1880.86    604.13 o
  12  11   3     6464.39     7643.84    861.19 o
  13  11   3       86.28      367.13    749.75 o
 -13  12   3       64.48     -572.45    625.63 o
 -12  12   3      236.50     -516.88    573.74 o
 -11  12   3     1410.78      969.70    522.32 o
 -10  12   3    14427.45    12410.87    928.32 o
  -9  12   3     1954.40     1157.27    522.73 o
  -8  12   3     1272.23     1507.91    535.13 o
  -7  12   3     1749.47     1391.94    421.75 o
  -6  12   3      361.65      692.98    250.96 o
  -5  12   3      689.41      613.97    218.08 o
  -4  12   3    36713.88    37694.48   1349.74 o
  -3  12   3      153.36      142.08    176.45 o
  -2  12   3    14384.85    14243.47    667.47 o
  -1  12   3       47.74      -17.47    258.55 o
   0  12   3      161.14     -350.49    246.72 o
   1  12   3     1118.26     1406.81    237.13 o
   2  12   3    47616.70    52022.55   2565.47 o
   3  12   3     6990.92     8471.74    571.25 o
   4  12   3     1864.55     1855.75    337.78 o
   5  12   3     1285.48     1235.39    367.02 o
   6  12   3     5976.67     6737.27    492.44 o
   7  12   3        5.53     -780.15    583.28 o
   8  12   3    18901.85    20092.93   1397.00 o
   9  12   3       76.61      614.27    544.41 o
  10  12   3     4563.90     4550.62    754.69 o
  11  12   3      725.14      277.66    563.26 o
  12  12   3      958.13     -299.47    883.46 o
 -13  13   3       67.90     -638.68    672.53 o
 -12  13   3    14437.09    14727.88   1778.09 o
 -11  13   3     2431.81     1353.03    587.04 o
 -10  13   3     3700.21     4129.87    647.20 o
  -9  13   3     1346.91     1449.17    628.33 o
  -8  13   3     9880.58    10206.56   1352.99 o
  -7  13   3      936.43     1717.69    556.38 o
  -6  13   3    13311.71    13450.34    875.50 o
  -5  13   3       86.63      163.30    209.92 o
  -4  13   3       14.06      136.76    197.85 o
  -3  13   3     3555.31     3428.51    302.71 o
  -2  13   3    18240.62    18961.95    847.76 o
  -1  13   3      316.98      789.05    284.41 o
   0  13   3    21115.69    21897.08   1054.05 o
   1  13   3    10196.90    11074.43    603.55 o
   2  13   3      256.62     -131.46    235.74 o
   3  13   3       90.19      368.42    282.82 o
   4  13   3    29338.82    27703.24   1696.56 o
   5  13   3     1765.82     1265.86    461.32 o
   6  13   3    14490.64    15413.65    959.38 o
   7  13   3     3276.65     4027.89    558.90 o
   8  13   3      109.44      461.31    509.06 o
   9  13   3     1042.38     1535.88    574.48 o
  10  13   3     7143.17     7733.61    882.48 o
  11  13   3      235.99      504.01    671.31 o
  12  13   3     9583.47    10273.11   1206.52 o
 -13  14   3     1141.15     1118.63    755.45 o
 -12  14   3      192.01     -855.65    702.51 o
 -11  14   3      494.63      860.76    607.43 o
 -10  14   3    10771.03     9672.24    937.07 o
  -9  14   3      490.82       39.28    532.34 o
  -8  14   3     6403.07     5912.65    624.78 o
  -7  14   3     1730.90      911.24    674.79 o
  -6  14   3    10618.41    10955.90    861.83 o
  -5  14   3     3386.83     3543.44    430.75 o
  -4  14   3    10304.16    10653.92    849.38 o
  -3  14   3     1609.85     1426.84    349.15 o
  -2  14   3    11566.60    13556.28    666.79 o
  -1  14   3     4014.54     3616.34    382.01 o
   0  14   3       84.44       -4.65    282.89 o
   1  14   3      320.65      448.04    271.08 o
   2  14   3    13276.45    14598.54    818.25 o
   3  14   3      597.63      454.73    387.22 o
   4  14   3     2496.49     2595.41    462.61 o
   5  14   3     3292.85     4715.64    962.40 o
   6  14   3     7513.96     8263.57    658.23 o
   7  14   3     2309.45     1758.96    717.79 o
   8  14   3     7158.59     7691.09    765.49 o
   9  14   3       29.07      425.41    597.17 o
  10  14   3     4962.16     5634.37    805.34 o
  11  14   3     3829.54     6291.94    996.95 o
  12  14   3      747.95      -87.92    665.88 o
 -12  15   3    11081.39    10153.85   1609.25 o
 -11  15   3     2379.47     2110.60    781.96 o
 -10  15   3     2849.86     1792.84   1166.85 o
  -9  15   3     2310.26      903.22    666.41 o
  -8  15   3    13646.73    11942.59   1668.55 o
  -7  15   3      536.52     -105.60    637.37 o
  -6  15   3    14276.39    14063.88   1326.35 o
  -5  15   3     4173.24     4017.18    720.08 o
  -4  15   3      957.58      104.94    367.86 o
  -3  15   3     3319.13     2899.29    723.60 o
  -2  15   3    16437.74    16941.90    782.27 o
  -1  15   3      479.64      166.97    308.28 o
   0  15   3    23447.93    25847.56   1120.05 o
   1  15   3    10232.48    11328.53    605.02 o
   2  15   3      692.89     1157.00    616.58 o
   3  15   3    15484.78    17611.27   1375.88 o
   4  15   3    25315.77    27681.64   2122.51 o
   5  15   3      126.06     -329.49    481.11 o
   6  15   3    13585.08    14376.91   1252.10 o
   7  15   3     1940.53     1401.05    500.37 o
   8  15   3      582.17      320.45    524.35 o
   9  15   3     1057.32     -236.90    604.07 o
  10  15   3     5835.14     6237.30    922.83 o
  11  15   3        1.03       36.89    735.11 o
 -12  16   3     2089.55      854.68    723.40 o
 -11  16   3      422.90      888.85    788.51 o
 -10  16   3     2239.39     2702.55    793.32 o
  -9  16   3     1641.81     1242.13   1066.25 o
  -8  16   3      825.72     1635.04    788.40 o
  -7  16   3    13653.66    12856.84   1325.63 o
  -6  16   3     2458.15     1388.92    686.08 o
  -5  16   3      811.91      855.00    603.52 o
  -4  16   3     3157.50     3083.64   1083.23 o
  -3  16   3      475.74     -239.75    344.71 o
  -2  16   3     7957.55     7234.41    862.03 o
  -1  16   3    14588.05    15067.62   1328.19 o
   0  16   3       70.61      239.39    332.67 o
   1  16   3     1457.22     1613.93    367.38 o
   2  16   3     4869.36     5946.17    552.51 o
   3  16   3      213.48       -9.55    892.36 o
   4  16   3     2007.66     1402.20    642.29 o
   5  16   3    14679.28    15745.23   1434.67 o
   6  16   3     4550.27     4685.65    688.01 o
   7  16   3      520.28     -320.81    508.38 o
   8  16   3     4995.07     7386.25    841.35 o
   9  16   3      665.25      143.90    638.85 o
  10  16   3     4013.86     1753.85   1242.05 o
  11  16   3     6609.68     6557.55   1004.45 o
 -11  17   3      933.14     -162.58    920.81 o
 -10  17   3      543.35      909.82    742.88 o
  -9  17   3     5413.27     4533.22    844.04 o
  -8  17   3     2712.47     3151.77    901.50 o
  -7  17   3     1053.12     -388.45    689.53 o
  -6  17   3     5865.62     5182.35   1042.93 o
  -5  17   3     2733.82     1909.00    941.80 o
  -4  17   3      126.94     -121.63    959.27 o
  -3  17   3      456.45     1106.16    935.62 o
  -2  17   3     7658.33     8807.79    962.44 o
  -1  17   3      918.64     -167.49    929.35 o
   0  17   3    12293.24    12798.00   1193.86 o
   1  17   3     8583.47     9132.68   1187.49 o
   2  17   3       38.79     -191.85    516.63 o
   3  17   3     6929.29     6337.63    996.53 o
   4  17   3     6979.22     7625.43   1172.44 o
   5  17   3       16.99     -125.32    530.28 o
   6  17   3    11717.05    12536.80   1456.28 o
   7  17   3     1089.18      949.56    894.07 o
   8  17   3      132.84      515.87    588.81 o
   9  17   3     2150.67     1979.25    691.73 o
  10  17   3     2325.27     3245.92    856.10 o
 -11  18   3     1316.75      -15.10    787.34 o
 -10  18   3     1469.16     1603.09    982.02 o
  -9  18   3     1418.74      556.60    685.40 o
  -8  18   3      811.68     1288.26    835.49 o
  -7  18   3    17886.11    16453.40   2352.76 o
  -6  18   3     1568.32     1859.74    733.88 o
  -5  18   3     1446.44      456.97   1068.90 o
  -4  18   3    10562.71     7422.47   1438.28 o
  -3  18   3      394.97      501.58    963.03 o
  -2  18   3     1478.17     1204.86   1047.40 o
  -1  18   3    13905.22    12634.42   1912.63 o
   0  18   3      802.69     2190.11    650.30 o
   1  18   3     5327.60     6086.28    805.11 o
   2  18   3      880.93      880.63    605.12 o
   3  18   3      878.25     1077.68    666.38 o
   4  18   3     2942.35     3162.28    848.03 o
   5  18   3    18044.83    22272.44   2494.10 o
   6  18   3     1930.42     1627.73    660.47 o
   7  18   3     1187.60     1982.89    585.56 o
   8  18   3     2926.68     4200.45    727.94 o
   9  18   3     3014.94     2512.41    731.47 o
  10  18   3     1085.06      555.61    715.95 o
 -10  19   3      162.25      121.71    769.05 o
  -9  19   3     4569.15     3368.45    821.25 o
  -8  19   3       58.62    -1788.67   1651.72 o
  -7  19   3      183.86      127.90   1167.25 o
  -6  19   3     1803.85     3163.89   1281.89 o
  -5  19   3     1866.81     2661.24   1189.64 o
  -4  19   3        2.04     -731.95   1005.67 o
  -3  19   3     3136.93     2999.62   1184.62 o
  -2  19   3     2352.06     2486.04   1148.80 o
  -1  19   3      219.88     1529.96    705.05 o
   0  19   3     1613.03      447.17    597.68 o
   1  19   3     5637.70     6081.13    840.83 o
   2  19   3      322.70       26.63    523.77 o
   3  19   3     9625.89    13948.02   1630.49 o
   4  19   3      199.24      150.29    707.58 o
   5  19   3      456.31     -145.47    543.69 o
   6  19   3     3374.57     2969.10    738.40 o
   7  19   3     3010.23     2697.41    611.82 o
   8  19   3      118.09     -219.02    593.04 o
   9  19   3     1613.68     1820.77    706.42 o
  -9  20   3     1383.76      935.91   1003.06 o
  -8  20   3      850.51     -774.04   1294.61 o
  -7  20   3    12072.33    10661.60   1906.72 o
  -6  20   3       23.94     -869.52   1168.14 o
  -5  20   3     6043.50     2881.21   1260.75 o
  -4  20   3     2137.21     2639.56   1262.55 o
  -3  20   3     1847.94     2091.58   1197.34 o
  -2  20   3     2476.96     3706.31   1326.14 o
  -1  20   3    11291.79    10702.51   1979.80 o
   0  20   3     1328.91     2112.71    706.75 o
   1  20   3     2915.87     2948.57    696.35 o
   2  20   3       87.72    -1085.24    586.40 o
   3  20   3     2403.55     1423.59    711.17 o
   4  20   3     1069.61     1177.10    731.95 o
   5  20   3    12722.26    16611.94   1963.14 o
   6  20   3      616.54     -393.14    618.50 o
   7  20   3     1297.22     1487.41    719.95 o
   8  20   3     1415.81      340.44   1065.05 o
  -8  21   3      297.54      232.16   1364.65 o
  -7  21   3       88.59      401.26   1282.07 o
  -6  21   3       11.98      213.53   1272.22 o
  -5  21   3     3795.56     4580.49   1462.64 o
  -4  21   3       93.46     -637.01   1139.12 o
  -3  21   3     6334.62     4824.65   1428.96 o
  -2  21   3      179.00     -931.68    995.28 o
  -1  21   3      136.75      -55.45    687.61 o
   0  21   3        8.65     -382.38   1258.25 o
   1  21   3     8324.82     7009.87    989.19 o
   2  21   3      120.69     -547.98   1054.75 o
   3  21   3     8661.40     6228.72   1653.78 o
   5  21   3     1023.71      948.16    899.08 o
   6  21   3      374.26     3059.27   1067.47 o
   7  21   3     3116.31     2912.74    790.22 o
  -7  22   3     4830.52     4519.41   1580.15 o
  -6  22   3     1069.45      562.49   1360.17 o
  -5  22   3     6745.43     6569.97   1633.89 o
  -4  22   3       47.47    -1228.87   1210.24 o
  -3  22   3      915.14     1115.83   1186.59 o
  -2  22   3      554.64     -532.34    774.94 o
  -1  22   3     6849.73     5016.97    943.72 o
   0  22   3     1341.01     1529.79    775.01 o
   1  22   3     2321.43     3049.78   1323.81 o
   2  22   3      474.59    -1004.59   1194.65 o
   3  22   3     1301.52    -1606.84   1193.22 o
   5  22   3     5030.26     4787.93   1146.82 o
   6  22   3       21.05     -707.94    611.70 o
  -6  23   3       28.92    -1197.70   1295.15 o
  -5  23   3     2565.17     1522.11   1409.97 o
  -4  23   3       51.93     -364.00   1288.16 o
  -3  23   3     6856.26     4224.73   1457.45 o
  -2  23   3      598.28      667.01    803.22 o
  -1  23   3        2.96     1003.52   1375.58 o
   0  23   3       18.35     -365.97   1163.48 o
   1  23   3     7963.86     7989.08   1777.02 o
   2  23   3       22.28     -176.27   1264.87 o
   3  23   3     6702.07     4374.49   1546.48 o
   4  23   3       11.55    -1792.07   1151.48 o
   5  23   3       14.92      575.02    928.82 o
  -5  24   3     3417.57     1718.09   1491.30 o
  -4  24   3     1185.96     -885.29   1313.42 o
  -3  24   3      615.59      -18.53    855.74 o
  -2  24   3       52.07      883.32   1333.13 o
  -1  24   3     4170.08     4057.95   1598.43 o
   0  24   3       25.50       27.77   1244.63 o
   1  24   3     1070.65    -1570.84   1286.19 o
   2  24   3      633.59    -1040.06   1287.27 o
   3  24   3      773.87     -115.18   1293.36 o
   4  24   3        4.69     -833.16   1378.09 o
  -2  25   3     1558.78      686.63   1457.27 o
  -1  25   3       89.18       75.95   1468.91 o
   0  25   3      509.44     -191.85   1408.00 o
   1  25   3     3304.19     2416.18   1512.62 o
 -14   0   4      548.44       28.95    840.10 o
 -12   0   4     3153.35     4304.47    644.53 o
 -10   0   4     2554.55     2428.92    534.52 o
  -8   0   4      441.52      474.41    370.64 o
  -6   0   4    31266.64    26849.60   1250.68 o
  -4   0   4    16445.04    16285.57    682.88 o
  -2   0   4    16566.74    15771.02    681.46 o
   0   0   4    83496.02    80019.83   3084.05 o
   2   0   4    95221.81    88875.79   4188.18 o
   4   0   4     2100.87     2281.14    339.87 o
   6   0   4    42761.44    37793.59   1903.11 o
   8   0   4      621.83      719.85    421.94 o
  10   0   4      185.64      413.90    718.73 o
  12   0   4    15284.35    14608.29   1413.32 o
  14   0   4     7066.43     6617.58   1200.31 o
 -15   1   4       61.55     -699.93    592.88 o
 -14   1   4    14640.94    15369.40    997.11 o
 -13   1   4        4.37      -83.70    504.14 o
 -12   1   4     7266.65     6316.88    541.28 o
 -11   1   4     2551.44     2781.54    385.69 o
 -10   1   4     8518.08     9284.32    512.63 o
  -9   1   4      211.29      136.08    264.32 o
  -8   1   4    71509.06    66313.04   2030.35 o
  -7   1   4     6187.86     6370.09    364.85 o
  -6   1   4    25090.51    21669.58    782.95 o
  -5   1   4     2573.88     2683.02    276.05 o
  -4   1   4     2803.63     3332.73    204.35 o
  -3   1   4    25665.77    24628.67    691.35 o
  -2   1   4   111234.95   100809.79   2745.68 o
  -1   1   4    40256.29    36975.86   1027.19 o
   0   1   4    40997.34    38731.64   1128.43 o
   1   1   4     2234.20     2421.42    176.39 o
   2   1   4    31671.34    28901.98    898.77 o
   3   1   4      672.21      455.36    215.80 o
   4   1   4    95005.70    83895.51   2791.54 o
   5   1   4      484.62      281.27    208.49 o
   6   1   4     7851.79     6905.02    409.41 o
   7   1   4      169.64        6.69    249.33 o
   8   1   4     8527.52     8713.15    506.53 o
   9   1   4       24.90      378.33    355.36 o
  10   1   4    28775.76    28958.51   1406.20 o
  11   1   4      117.33     -295.20    464.51 o
  12   1   4     2328.83     3466.74    631.04 o
  13   1   4     2802.97     2840.11    663.96 o
  14   1   4     3547.20     4451.21    756.37 o
 -15   2   4     1148.18      434.06    635.82 o
 -14   2   4     1214.61     1896.55    579.23 o
 -13   2   4       70.83     -427.42    484.04 o
 -12   2   4    10863.55    12431.21    754.92 o
 -11   2   4     5697.33     5432.38    448.89 o
 -10   2   4     9680.78     9627.80    631.66 o
  -9   2   4     3064.21     2852.37    335.16 o
  -8   2   4       22.62      -65.57    235.65 o
  -7   2   4     4770.95     4615.56    345.33 o
  -6   2   4    91794.97    83710.62   2648.06 o
  -5   2   4    11012.44    12147.80    498.86 o
  -4   2   4    37963.28    35880.05   1018.99 o
  -3   2   4     2022.55     2326.64    168.59 o
  -2   2   4     6434.95     7121.12    267.31 o
  -1   2   4     9414.08     9020.13    313.01 o
   0   2   4    26037.97    25057.46    835.32 o
   1   2   4       10.05      -83.35    141.09 o
   2   2   4    46081.55    43027.19   1379.36 o
   3   2   4    27262.08    25605.15    931.43 o
   4   2   4     5570.16     6300.63    353.21 o
   5   2   4     5559.08     6201.48    349.40 o
   6   2   4    21110.00    19285.82    778.10 o
   7   2   4      334.34      316.36    249.84 o
   8   2   4    13638.35    14851.10    772.74 o
   9   2   4     3499.98     3783.31    456.40 o
  10   2   4      623.81      735.65    453.37 o
  11   2   4     2604.58     2743.83    578.54 o
  12   2   4    16427.88    16562.03   1068.71 o
  13   2   4       39.15     -454.16    567.94 o
  14   2   4     6283.20     5111.78    786.40 o
 -15   3   4       45.91      144.16    644.32 o
 -14   3   4     9461.45     9136.38    803.40 o
 -13   3   4     1482.78      482.46    446.60 o
 -12   3   4     3369.21     3457.25    501.98 o
 -11   3   4     2032.57     1774.57    422.57 o
 -10   3   4     8438.50     8582.67    525.05 o
  -9   3   4     1520.42     1308.61    313.28 o
  -8   3   4    44918.17    41479.61   1409.79 o
  -7   3   4     2041.43     1347.68    262.57 o
  -6   3   4    13675.71    14529.28    584.47 o
  -5   3   4    12407.85    12957.93    474.86 o
  -4   3   4     1205.59      955.29    173.86 o
  -3   3   4      390.09      404.95    140.16 o
  -2   3   4    47868.60    42971.15   1253.30 o
  -1   3   4      657.06      611.68    133.11 o
   0   3   4     2156.35     2316.28    194.47 o
   1   3   4     6540.72     6493.14    321.34 o
   2   3   4    10409.15    10798.41    449.63 o
   3   3   4      300.67      162.92    184.88 o
   4   3   4    54440.46    50230.34   1841.68 o
   5   3   4    18074.92    17758.13    721.77 o
   6   3   4     3069.98     3109.52    317.32 o
   7   3   4     4097.04     4414.55    425.80 o
   8   3   4     7952.07     7809.36    551.81 o
   9   3   4      301.48      351.87    362.94 o
  10   3   4    23363.71    25548.56   1180.48 o
  11   3   4     1769.26     1561.27    543.52 o
  12   3   4      628.67      417.26    540.85 o
  13   3   4     4809.97     3319.11    745.09 o
  14   3   4     2336.01     2123.95    921.88 o
 -15   4   4     1302.02      860.48    732.57 o
 -14   4   4     1882.05     1615.70    564.98 o
 -13   4   4     2402.58     1896.74    501.79 o
 -12   4   4     6990.31     7238.40    607.55 o
 -11   4   4     1041.73     1006.98    411.81 o
 -10   4   4     3454.29     3956.35    410.26 o
  -9   4   4    11710.87    11305.76    566.98 o
  -8   4   4      185.95      249.20    279.41 o
  -7   4   4     4558.08     4859.79    343.77 o
  -6   4   4    40003.55    37365.29   1249.05 o
  -5   4   4      133.82      147.49    177.07 o
  -4   4   4    41976.07    38747.25   1142.46 o
  -3   4   4    31475.33    29815.02    857.92 o
  -2   4   4     1449.83     1696.93    154.67 o
  -1   4   4    42358.29    39363.62   1206.57 o
   0   4   4    83617.88    77487.80   2793.25 o
   1   4   4    13359.34    12455.52    524.76 o
   2   4   4    53481.95    52152.30   1901.15 o
   3   4   4    50552.46    49903.66   1693.73 o
   4   4   4     3460.81     3981.85    305.75 o
   5   4   4     9207.07    10428.43    530.54 o
   6   4   4    30330.21    27312.31   1186.41 o
   7   4   4      963.87     1110.54    330.76 o
   8   4   4    18031.08    17232.08    852.08 o
   9   4   4     4476.82     4490.83    497.94 o
  10   4   4        5.43      126.63    398.51 o
  11   4   4     1560.78     1911.75    546.16 o
  12   4   4    18055.93    18571.45   1138.31 o
  13   4   4     1103.39      844.66    585.27 o
  14   4   4     9232.89     6734.13   1057.91 o
 -15   5   4      148.89     -354.08    683.59 o
 -14   5   4     5187.41     4084.10    730.37 o
 -13   5   4     3149.26     2666.17    566.82 o
 -12   5   4      534.10      391.43    421.40 o
 -11   5   4     7665.24     8051.82    602.37 o
 -10   5   4     6284.29     6164.72    511.53 o
  -9   5   4     1188.02      748.71    300.19 o
  -8   5   4    12058.44    11894.29    560.55 o
  -7   5   4     5423.00     5406.05    360.65 o
  -6   5   4     7762.91     8463.52    422.82 o
  -5   5   4    21858.60    20266.28    630.49 o
  -4   5   4     1372.04     1606.73    190.73 o
  -3   5   4      439.91      383.22    134.69 o
  -2   5   4    45295.04    43664.00   1212.05 o
  -1   5   4      123.33       38.39    169.01 o
   0   5   4      479.60      362.75    167.01 o
   1   5   4    17965.55    16488.52    716.94 o
   2   5   4    19173.79    19211.93    774.74 o
   3   5   4     2099.52     1962.10    268.95 o
   4   5   4    18094.10    17605.80    718.95 o
   5   5   4     3528.83     3590.33    316.24 o
   6   5   4     3632.30     4252.71    361.98 o
   7   5   4    15150.91    16270.28    940.78 o
   8   5   4     5099.94     5683.75    526.87 o
   9   5   4     2528.41     2881.64    481.14 o
  10   5   4    14419.12    15011.73    844.97 o
  11   5   4      313.34      703.30    573.77 o
  12   5   4      168.14    -1176.40    656.26 o
  13   5   4     4792.67     4310.10    896.83 o
  14   5   4      881.31     1944.48    860.49 o
 -15   6   4     3862.20     4394.24    978.92 o
 -14   6   4      936.49      573.55    602.87 o
 -13   6   4     6061.09     5165.17    647.92 o
 -12   6   4     6479.57     5693.48    588.50 o
 -11   6   4      431.94     -440.93    374.90 o
 -10   6   4     5733.21     5890.93    515.21 o
  -9   6   4    15041.06    14925.27    670.59 o
  -8   6   4        1.18     -331.98    233.74 o
  -7   6   4     5963.39     6166.82    375.61 o
  -6   6   4    19183.34    18788.34    787.97 o
  -5   6   4       89.24      -49.19    164.25 o
  -4   6   4    28131.26    25714.22    792.51 o
  -3   6   4    32201.86    30778.08    969.58 o
  -2   6   4     1641.57     1587.58    171.11 o
  -1   6   4    21867.71    20933.68    801.74 o
   0   6   4    56795.11    54202.41   2343.51 o
   1   6   4        6.79     -137.16    228.22 o
   2   6   4    26857.80    24491.75    934.91 o
   3   6   4    10690.51    10071.57    517.47 o
   4   6   4     5135.54     5801.75    332.04 o
   5   6   4    13526.74    14411.42    646.73 o
   6   6   4    14187.83    15142.86    714.86 o
   7   6   4      266.17     -126.48    301.45 o
   8   6   4    13712.94    13683.41    803.38 o
   9   6   4    21830.31    21840.47   1119.13 o
  10   6   4       15.94     -730.59    426.68 o
  11   6   4     4200.64     4366.89    615.66 o
  12   6   4     9394.40     9115.54   1025.93 o
  13   6   4      106.44     1075.40    739.27 o
 -15   7   4     1214.97      831.78    717.17 o
 -14   7   4     4536.61     3484.39    689.42 o
 -13   7   4     2471.86     3001.24    611.36 o
 -12   7   4       48.93      111.36    461.07 o
 -11   7   4    12065.45    12106.86    723.58 o
 -10   7   4     2274.48     1934.40    417.75 o
  -9   7   4    10191.21    10043.46    592.90 o
  -8   7   4     4791.73     4859.28    382.69 o
  -7   7   4      541.44      512.53    242.70 o
  -6   7   4     4349.19     4286.42    289.00 o
  -5   7   4    43999.59    41874.54   1247.16 o
  -4   7   4      150.21      -46.18    181.50 o
  -3   7   4     5498.65     5089.86    310.43 o
  -2   7   4    23071.82    23307.09    781.72 o
  -1   7   4    17630.55    17732.62    646.96 o
   0   7   4      153.96      297.49    258.63 o
   1   7   4    29023.49    26981.86   1637.75 o
   2   7   4    10582.38    10588.98    478.23 o
   3   7   4      856.55      878.65    237.66 o
   4   7   4     7378.30     9541.69    607.40 o
   5   7   4     3964.16     4052.23    317.28 o
   6   7   4     4620.28     4924.11    385.89 o
   7   7   4    33807.17    30983.19   1343.70 o
   8   7   4     3490.52     4015.39    551.07 o
   9   7   4    10822.12    12292.52    794.71 o
  10   7   4     3071.81     3289.58    548.66 o
  11   7   4      958.07     1019.32    570.13 o
  12   7   4      111.15     -157.21    709.04 o
  13   7   4     7351.31     7373.43   1023.59 o
 -14   8   4       32.37      980.46    614.54 o
 -13   8   4     4841.85     4933.02    703.02 o
 -12   8   4      812.79     -253.46    461.58 o
 -11   8   4        6.49     -250.98    431.59 o
 -10   8   4     4465.95     4514.02    525.32 o
  -9   8   4    38966.48    37319.73   1402.68 o
  -8   8   4      250.89     -148.94    374.55 o
  -7   8   4     7032.31     6919.83    479.31 o
  -6   8   4     4817.00     5237.04    337.06 o
  -5   8   4      429.34      295.05    187.15 o
  -4   8   4    13967.62    14534.58    562.10 o
  -3   8   4    73323.67    71678.35   2430.23 o
  -2   8   4      105.89       43.27    147.83 o
  -1   8   4    30109.41    27579.73   1038.24 o
   0   8   4    19838.67    19533.57    928.95 o
   1   8   4      321.39      241.59    282.31 o
   2   8   4    11913.52    11485.39    657.70 o
   3   8   4    12778.38    13091.09    668.06 o
   4   8   4       81.35       99.48    258.86 o
   5   8   4     4039.57     4890.97    334.41 o
   6   8   4     2602.97     2811.95    321.65 o
   7   8   4      140.96      159.03    300.64 o
   8   8   4     1914.21     2068.68    600.41 o
   9   8   4    25896.31    24955.75   1346.06 o
  10   8   4      294.95      337.50    448.10 o
  11   8   4     2446.72     3062.77    645.26 o
  12   8   4     3591.81     3440.32    800.51 o
  13   8   4      280.45     1977.44    775.29 o
 -14   9   4      851.67      381.37    611.03 o
 -13   9   4     2277.24     2836.78    631.99 o
 -12   9   4      621.03      733.91    535.18 o
 -11   9   4    26021.14    28048.48   1580.45 o
 -10   9   4     2097.11     2099.77    475.88 o
  -9   9   4     2210.69     1578.94    377.04 o
  -8   9   4     1239.84      426.05    381.30 o
  -7   9   4      467.93      664.29    346.27 o
  -6   9   4      488.57      109.11    226.35 o
  -5   9   4    60413.93    60342.68   1853.70 o
  -4   9   4     2163.47     2280.18    261.12 o
  -3   9   4     4980.20     4569.87    299.25 o
  -2   9   4       81.25      -88.52    194.17 o
  -1   9   4    10107.52     9485.74    437.55 o
   0   9   4      396.07      -99.75    318.81 o
   1   9   4    51162.55    50059.72   2435.60 o
   2   9   4     2121.26     2825.96    380.46 o
   3   9   4     5349.60     5846.06    439.23 o
   4   9   4     5115.91     5576.29    422.16 o
   5   9   4     3602.01     3916.02    327.25 o
   6   9   4     2104.03     2530.79    313.10 o
   7   9   4    49935.07    49790.01   2230.92 o
   8   9   4       17.57     -547.83    412.15 o
   9   9   4     9130.25    10244.34   1022.45 o
  10   9   4     1435.03     1070.23    538.82 o
  11   9   4     1923.76     1924.76    606.40 o
  12   9   4     2279.51     3219.38    987.83 o
  13   9   4    12099.71    12693.59   1227.53 o
 -14  10   4      753.34      774.94    620.59 o
 -13  10   4     4975.68     5067.09    697.36 o
 -12  10   4       66.19     -439.94    598.35 o
 -11  10   4     1016.79      620.62    490.26 o
 -10  10   4     1251.40      432.77    425.72 o
  -9  10   4    12548.56    12758.59    863.95 o
  -8  10   4     1208.17      971.77    353.16 o
  -7  10   4      999.10      559.04    335.25 o
  -6  10   4     2653.31     2714.01    305.05 o
  -5  10   4      300.44      201.93    229.28 o
  -4  10   4      723.71      730.48    204.32 o
  -3  10   4    33512.75    33312.71   1270.76 o
  -2  10   4     5173.95     6235.07    362.03 o
  -1  10   4    26732.02    26440.96   1116.47 o
   0  10   4      328.25     -126.73    326.17 o
   1  10   4      552.92      767.25    417.64 o
   2  10   4     5143.50     5339.86    356.48 o
   3  10   4    32205.80    31065.09   1370.36 o
   4  10   4     2559.31     3097.69    409.30 o
   5  10   4     5682.19     5991.14    470.00 o
   6  10   4      549.01      405.08    250.08 o
   7  10   4      632.86      896.89    394.60 o
   8  10   4      223.20      691.92    596.55 o
   9  10   4    21761.85    22279.61   1540.32 o
  10  10   4      874.77     1225.01    554.89 o
  11  10   4     4062.53     5320.44    987.53 o
  12  10   4       34.46     -135.13    592.13 o
  13  10   4       10.30     -307.07    709.89 o
 -14  11   4       51.94      -60.29    669.27 o
 -13  11   4     4089.02     4924.47    874.33 o
 -12  11   4      121.67       79.34    532.36 o
 -11  11   4    22700.53    21575.50   1946.53 o
 -10  11   4      468.18      850.02    513.05 o
  -9  11   4     8216.01     7341.79    625.92 o
  -8  11   4      776.87      111.88    380.76 o
  -7  11   4     1108.04      649.52    394.44 o
  -6  11   4      941.87      822.50    259.80 o
  -5  11   4    43655.00    44777.90   1491.07 o
  -4  11   4      420.00      700.01    239.12 o
  -3  11   4    17178.10    18094.25    702.79 o
  -2  11   4      309.18      274.77    222.14 o
  -1  11   4    14033.91    14198.82    671.70 o
   0  11   4    10778.33    12229.15    787.98 o
   1  11   4    45037.20    44889.20   2601.85 o
   2  11   4      462.45      351.47    203.66 o
   3  11   4     1949.06     2156.61    457.06 o
   4  11   4     1937.74     1941.91    295.03 o
   5  11   4     6323.41     5601.16    582.99 o
   6  11   4       31.46       93.12    240.72 o
   7  11   4    27525.66    28481.09   1555.25 o
   8  11   4       63.89     -426.49    476.69 o
   9  11   4     7799.50     8262.91    824.02 o
  10  11   4       12.37     -871.45    618.95 o
  11  11   4     2225.86     1878.39    644.38 o
  12  11   4     2461.04     2354.18    701.62 o
 -13  12   4     6334.89     6942.53    865.00 o
 -12  12   4     1283.53     1437.40    617.36 o
 -11  12   4        0.06      337.07    507.66 o
 -10  12   4        6.53      171.23    471.38 o
  -9  12   4    15545.75    16223.03   1400.82 o
  -8  12   4     1505.17      855.70    413.76 o
  -7  12   4    14337.58    15117.97   1010.45 o
  -6  12   4      802.88      839.91    276.75 o
  -5  12   4        8.63     -227.54    202.04 o
  -4  12   4     3086.45     3611.45    312.78 o
  -3  12   4    32181.96    33507.80   1289.63 o
  -2  12   4     2281.39     2409.49    283.57 o
  -1  12   4    32613.23    33283.97   1519.97 o
   0  12   4     1876.20     1704.09    393.62 o
   1  12   4     4012.15     5672.66    777.75 o
   2  12   4     1323.24     1341.45    586.15 o
   3  12   4    14040.48    13441.01    906.91 o
   4  12   4     1814.61     1943.11    340.26 o
   5  12   4     6170.30     6666.75    575.18 o
   6  12   4      716.68     1255.34    311.63 o
   7  12   4      149.65      676.80    437.29 o
   8  12   4     3636.86     4283.11    749.00 o
   9  12   4     9946.63    11285.43   1194.75 o
  10  12   4       73.95     -251.12    593.91 o
  11  12   4     6084.61     5405.76    909.93 o
  12  12   4     4499.87     4397.94    771.83 o
 -13  13   4     2472.12     2406.50    760.39 o
 -12  13   4        7.86      934.63    625.39 o
 -11  13   4    18404.90    19545.00   2240.56 o
 -10  13   4      393.83     1033.76    590.88 o
  -9  13   4     8441.03     8789.51    970.13 o
  -8  13   4     1654.47     2120.62    578.35 o
  -7  13   4    15083.05    15764.65   1459.18 o
  -6  13   4     1255.77     1580.46    407.39 o
  -5  13   4    11123.21    12017.60    613.11 o
  -4  13   4       80.44      -85.02    190.99 o
  -3  13   4     2010.30     2243.64    306.47 o
  -2  13   4     4303.35     4802.88    374.99 o
  -1  13   4     5767.82     6196.36    470.64 o
   0  13   4      934.36      517.54    270.82 o
   1  13   4    23851.65    25893.77   2002.82 o
   2  13   4     1830.19     1540.10    599.45 o
   3  13   4     2808.41     2946.74    815.14 o
   4  13   4     9650.50     9856.30    651.44 o
   5  13   4     8119.59     8637.44    781.53 o
   6  13   4      203.37     -947.51    487.90 o
   7  13   4    12473.14    14191.49    961.01 o
   8  13   4      378.41      268.16    511.02 o
   9  13   4     3782.58     4832.88    879.78 o
  10  13   4      510.99      514.74    627.90 o
  11  13   4     1549.10     1476.81    699.01 o
  12  13   4       60.36     -101.60    626.69 o
 -13  14   4     4289.82     2975.46    753.02 o
 -12  14   4      863.57     1601.62    663.03 o
 -11  14   4      449.52      598.82    575.41 o
 -10  14   4       57.48     -595.28    576.42 o
  -9  14   4     5651.62     3998.49    685.33 o
  -8  14   4      605.38      579.58    621.10 o
  -7  14   4    17770.13    16394.78   1265.90 o
  -6  14   4     6440.62     6886.30    583.41 o
  -5  14   4      988.39      473.84    419.87 o
  -4  14   4     4751.98     5131.99    349.36 o
  -3  14   4    17461.70    19029.13    872.67 o
  -2  14   4     3621.76     3702.40    355.71 o
  -1  14   4    26238.47    28622.97   1335.79 o
   0  14   4     8267.56     9231.98    586.46 o
   1  14   4     1001.20      784.06    489.66 o
   2  14   4     2810.34     4512.82    772.25 o
   3  14   4     7430.12     8586.81    882.23 o
   4  14   4      596.68      470.67    314.16 o
   5  14   4    25737.30    26467.99   1650.63 o
   6  14   4     1840.01     1514.48    621.88 o
   7  14   4      636.32     -212.58    437.18 o
   8  14   4      239.90      336.97    517.90 o
   9  14   4    12928.29    13061.76   1028.03 o
  10  14   4       98.55      699.58    630.12 o
  11  14   4    10839.01    11452.79   1263.31 o
 -12  15   4       63.77     -639.39    630.26 o
 -11  15   4     7621.25     7030.78   1168.42 o
 -10  15   4      242.05     -476.76    588.53 o
  -9  15   4     1168.76      552.73    581.97 o
  -8  15   4     5340.67     5910.62    843.61 o
  -7  15   4     4058.35     4184.97    788.47 o
  -6  15   4       65.20       50.81    558.84 o
  -5  15   4    11374.27    12308.58   1314.17 o
  -4  15   4      259.81     -187.31    425.25 o
  -3  15   4      236.79     -231.28    391.56 o
  -2  15   4     3746.32     4564.22    391.67 o
  -1  15   4     7542.75     7730.88    731.37 o
   0  15   4     1254.25     1141.57    277.10 o
   1  15   4    16120.28    18456.63   1619.07 o
   2  15   4     3420.92     3229.60    668.17 o
   3  15   4     1489.47     1316.27    353.85 o
   4  15   4    21799.66    22520.08   1800.13 o
   5  15   4     6544.69     7221.17    732.25 o
   6  15   4      582.02       48.74    512.11 o
   7  15   4     7434.75     8326.99    733.00 o
   8  15   4     1222.16      835.15    531.25 o
   9  15   4     1337.84     1820.38    635.81 o
  10  15   4     3772.32     4230.42    851.71 o
  11  15   4      808.76      266.45    756.22 o
 -12  16   4      876.88    -1275.12    637.56 o
 -11  16   4       22.82       -9.87    720.94 o
 -10  16   4      867.67      563.01    735.24 o
  -9  16   4     4599.42     2790.26    755.55 o
  -8  16   4      332.73      159.53    730.04 o
  -7  16   4     8650.43     7840.10   1410.87 o
  -6  16   4     9152.84     5652.97   1347.28 o
  -5  16   4       81.20     -884.75    925.59 o
  -4  16   4     2913.70     3412.71   1107.59 o
  -3  16   4    12879.38    14814.40   2612.69 o
  -2  16   4       85.41      -71.26    428.04 o
  -1  16   4    17266.21    17728.30   1895.12 o
   0  16   4     5627.09     7402.63    580.31 o
   1  16   4     3237.14     3599.28    842.24 o
   2  16   4     1725.38     3432.05   1215.08 o
   3  16   4     9496.34     9296.50    946.45 o
   4  16   4        1.65      108.02    408.59 o
   5  16   4    10731.23    11630.17    936.41 o
   6  16   4     6499.20     8315.88    842.20 o
   7  16   4      500.28     -504.55    531.35 o
   8  16   4      310.66      260.09    573.37 o
   9  16   4     3945.92     5933.90   1175.60 o
  10  16   4       19.12      -69.47    705.14 o
 -11  17   4     2992.29     3048.16    867.32 o
 -10  17   4     1056.66      248.26    727.88 o
  -9  17   4     1384.02     1051.58    701.36 o
  -8  17   4    13534.42     8834.78   1763.23 o
  -7  17   4     1930.75      700.78   1145.21 o
  -6  17   4     2993.05     2654.07   1236.93 o
  -5  17   4     3661.89     2996.04   1184.62 o
  -4  17   4     1471.45     2319.44   1080.90 o
  -3  17   4     1133.63      514.84    990.44 o
  -2  17   4     4019.64     4999.44    764.86 o
  -1  17   4     6660.80     6730.95    825.20 o
   0  17   4     6694.12     6812.64   1777.65 o
   1  17   4     7727.13     8291.46   1563.67 o
   3  17   4     1044.31     1503.66    588.46 o
   4  17   4    25003.95    27144.56   2822.10 o
   5  17   4     4360.49     5310.83    729.30 o
   6  17   4     2263.97     1874.66   1122.01 o
   7  17   4     4747.41     5681.43    696.62 o
   8  17   4     2513.63     3012.17    674.56 o
   9  17   4      525.31      716.23    648.53 o
  10  17   4     4066.48     4866.46   1157.51 o
 -11  18   4        4.61      542.97   1007.81 o
 -10  18   4     4243.68     2657.44   1105.24 o
  -9  18   4      751.29      664.59    938.14 o
  -8  18   4        3.28    -2008.82   1004.41 o
  -7  18   4     4000.05     2568.44   1331.15 o
  -6  18   4    15932.14    11521.27   1915.85 o
  -5  18   4      431.60     1145.57   1088.61 o
  -4  18   4     7278.68     8776.38   1624.94 o
  -3  18   4     4212.45     2728.05   1145.93 o
  -2  18   4      808.38      267.27   1038.27 o
  -1  18   4     4359.78     4837.15    744.56 o
   0  18   4     7872.02     8814.06    960.52 o
   1  18   4       20.48    -1229.05    963.03 o
   2  18   4     6202.88     7218.08   1583.02 o
   3  18   4     2686.97     2132.43    611.21 o
   4  18   4       15.19      529.52    622.67 o
   5  18   4     2966.25     2729.74   1451.27 o
   6  18   4     2552.68     4637.46    757.23 o
   7  18   4       69.24      -66.49    522.90 o
   8  18   4     1671.38     1618.84    634.39 o
   9  18   4     2940.11     2474.41    728.83 o
 -10  19   4      440.46      804.99   1019.02 o
  -9  19   4      586.67      705.31    915.47 o
  -8  19   4     9841.50     6839.93   1728.12 o
  -7  19   4      588.56      227.32   1194.83 o
  -6  19   4     3413.70      966.61   1215.08 o
  -5  19   4     1601.86     2372.65   1201.82 o
  -4  19   4      428.78     1908.69   1185.70 o
  -3  19   4     1548.48     2167.18   1172.08 o
  -2  19   4     7309.89     4272.02   1349.25 o
  -1  19   4     1684.59     2573.62    707.09 o
   0  19   4     1661.44     2023.19    628.23 o
   1  19   4     1611.71     4393.12   1324.53 o
   2  19   4     1496.85      763.65   1061.38 o
   4  19   4    22809.60    28896.51   2972.04 o
   5  19   4       22.53      369.32   1092.01 o
   6  19   4     2630.47     2416.19   1112.97 o
   7  19   4     2712.18     3120.70    613.36 o
   8  19   4     3203.50     3358.12   1292.30 o
   9  19   4     1023.38      704.56    841.29 o
  -9  20   4      203.24     -503.91   1608.01 o
  -8  20   4      131.83      878.30   1372.00 o
  -7  20   4      240.12       37.26   1266.31 o
  -6  20   4     6606.22     5416.88   1523.19 o
  -5  20   4      635.29      355.23   1147.54 o
  -4  20   4     4462.71     1836.85   1245.89 o
  -3  20   4      503.52     1928.75   1257.35 o
  -2  20   4      251.68     -341.25   1080.54 o
  -1  20   4     2264.65     2991.25    989.10 o
   0  20   4    13232.91    13896.33   3372.85 o
   1  20   4     1210.79     -108.20   1065.50 o
   2  20   4     6788.38     5275.36   1488.61 o
   3  20   4       55.82     -425.63   1229.94 o
   5  20   4      577.21      742.34    858.60 o
   6  20   4     4712.93     3806.81   1059.76 o
   7  20   4       53.80     1898.66   2643.14 o
   8  20   4     1868.77     2649.27    813.38 o
  -8  21   4     6859.98     5446.43   1687.10 o
  -7  21   4       45.18     -857.16   1284.04 o
  -6  21   4     4452.10     3758.08   1472.49 o
  -5  21   4       44.63    -1159.90   1174.59 o
  -4  21   4      989.71     2145.15   1321.48 o
  -3  21   4     3012.01     3896.55   1380.60 o
  -2  21   4    10637.07    11993.11   2009.72 o
  -1  21   4      584.68      442.95    759.09 o
   0  21   4     1213.26      836.09    755.32 o
   1  21   4      909.93     -296.29   1149.69 o
   2  21   4     3646.98     4940.55   1520.68 o
   3  21   4     2454.01     3576.08   1460.13 o
   5  21   4      413.45      385.50    839.43 o
   6  21   4     2766.41     2982.25   1013.55 o
   7  21   4      413.42     -710.98   1186.15 o
  -7  22   4       64.82     -509.82   1351.04 o
  -6  22   4     4556.47     2804.01   1415.71 o
  -5  22   4      119.20     1307.15   1368.95 o
  -4  22   4     9527.36     6994.70   1698.38 o
  -3  22   4        5.73      -80.07   1194.47 o
  -2  22   4       29.85     -812.97    692.97 o
  -1  22   4        2.89     -829.76   1081.44 o
   0  22   4     9537.58    11167.12   1997.18 o
   1  22   4      774.34       17.73   1228.69 o
   2  22   4     5707.34     4723.98   1623.86 o
   3  22   4      225.49     -833.16   1250.72 o
   4  22   4       56.14     -469.37    669.17 o
   5  22   4       44.81     1043.28    886.54 o
   6  22   4     2757.60     3573.21   1059.94 o
  -6  23   4     2518.19     2967.56   1544.51 o
  -5  23   4      224.29      248.10   1436.84 o
  -4  23   4     1534.93     1107.41   1426.45 o
  -3  23   4       23.62     3852.66   1525.88 o
  -2  23   4     5555.62     3258.29   1440.96 o
  -1  23   4      163.10     -556.04   1299.63 o
   0  23   4      328.73     -319.76   1221.70 o
   1  23   4       59.46     -184.69   1263.98 o
   2  23   4     4442.13     4573.51   1629.06 o
   3  23   4      457.16     -410.04   1249.83 o
   4  23   4     5135.66     4429.76    864.47 o
   5  23   4        1.90      125.93    841.40 o
  -5  24   4      168.20    -1164.56   1434.70 o
  -4  24   4     7653.42     7702.46   1909.58 o
  -3  24   4      540.37    -1066.21   1360.35 o
  -2  24   4       11.01     -192.39   1388.12 o
  -1  24   4      475.72     2741.13   1521.76 o
   0  24   4     5045.82     2519.00   1408.00 o
   1  24   4       23.88    -2384.29   1192.15 o
   2  24   4     5644.06     3978.78   1608.99 o
   3  24   4      552.26    -1131.96   1262.73 o
  -2  25   4     2537.22     3151.71   1612.76 o
  -1  25   4      404.60    -1307.87   1321.66 o
   0  25   4     1304.49     2017.96   1484.32 o
   1  25   4      631.33     1598.25   1473.75 o
 -15   0   5    10706.09     7953.60   1272.75 o
 -13   0   5     2858.77     2706.61    873.08 o
 -11   0   5      254.58      172.65    510.08 o
  -9   0   5    24480.09    22908.66   1337.82 o
  -7   0   5    37912.41    37204.43   1898.74 o
  -5   0   5    20832.76    17243.58    971.83 o
  -3   0   5   124398.79   119196.07   4597.73 o
  -1   0   5    17631.30    15684.17    687.52 o
   1   0   5     2448.14     2674.85    281.03 o
   3   0   5   105378.84    94932.38   5127.10 o
   5   0   5    26538.71    24066.94   1283.39 o
   7   0   5    12563.17    11834.59    830.28 o
   9   0   5     7265.11     8318.60   1418.53 o
  11   0   5     1728.18     1590.17    899.89 o
  13   0   5     2117.36     1323.67   1592.22 o
 -15   1   5      281.35      762.23    630.96 o
 -14   1   5       17.26    -1065.60    532.80 o
 -13   1   5    18644.30    20010.93   1201.99 o
 -12   1   5     1654.41     1370.43    479.57 o
 -11   1   5    10094.81    10798.38    843.63 o
 -10   1   5      800.72      369.07    312.60 o
  -9   1   5      179.82      177.13    283.76 o
  -8   1   5      348.28      143.36    282.67 o
  -7   1   5    90200.49    83099.23   2809.61 o
  -6   1   5     1875.99     2122.22    288.38 o
  -5   1   5    22024.47    19932.05    768.89 o
  -4   1   5     2840.05     2809.21    255.34 o
  -3   1   5    10949.17    11588.66    383.36 o
  -2   1   5    32185.75    30085.78    860.91 o
  -1   1   5    67556.87    63116.63   1734.79 o
   0   1   5    40480.59    38292.01   1128.28 o
   1   1   5     3555.56     3672.49    214.20 o
   2   1   5     1926.37     2005.05    201.72 o
   3   1   5     1868.75     2133.05    269.34 o
   4   1   5      906.41      726.82    213.36 o
   5   1   5   101529.82    89762.52   3194.77 o
   6   1   5       99.12     -240.63    198.76 o
   7   1   5     3578.38     4044.05    411.22 o
   8   1   5     3970.90     3851.68    431.45 o
   9   1   5     1333.98     1348.26    397.72 o
  10   1   5       11.27     -262.38    446.51 o
  11   1   5    19305.75    20271.34   1163.47 o
  12   1   5       37.40      452.56    553.80 o
  13   1   5     5015.79     5453.77    768.77 o
  14   1   5       49.07      -62.31    613.26 o
 -15   2   5    12448.71    13806.87   1089.46 o
 -14   2   5       45.23      802.74    604.05 o
 -13   2   5     3460.95     3338.61    569.11 o
 -12   2   5     3431.25     3258.90    566.78 o
 -11   2   5     4459.69     5096.39    467.43 o
 -10   2   5     1288.74     1517.69    344.26 o
  -9   2   5    21143.90    21383.86    852.98 o
  -8   2   5     7223.08     6888.26    428.84 o
  -7   2   5    10256.45    10390.37    529.54 o
  -6   2   5     2285.82     1789.73    282.52 o
  -5   2   5    27233.65    27045.79    921.00 o
  -4   2   5    15931.29    16094.04    604.70 o
  -3   2   5    65703.38    61098.97   1688.85 o
  -2   2   5     2035.52     2381.90    181.24 o
  -1   2   5    17270.27    16521.62    530.27 o
   0   2   5    15555.34    14824.11    508.14 o
   1   2   5    17933.40    17076.41    646.89 o
   2   2   5      932.48     1214.95    280.77 o
   3   2   5    67876.76    60576.92   2583.34 o
   4   2   5     8765.15     9695.58    556.89 o
   5   2   5     8907.57     8814.74    475.15 o
   6   2   5     8885.78     9231.15    476.24 o
   7   2   5     6689.60     6270.33    418.92 o
   8   2   5     1488.27     1862.45    382.83 o
   9   2   5    19712.53    19433.85    960.80 o
  10   2   5     1656.25     1162.13    491.24 o
  11   2   5      153.37      158.34    488.30 o
  12   2   5      972.20      598.28    625.55 o
  13   2   5     8468.13     9132.26    869.38 o
  14   2   5       17.65      558.01    644.62 o
 -15   3   5        8.70      773.92    901.31 o
 -14   3   5       47.43      -10.85    583.48 o
 -13   3   5     9789.23     9393.35    701.47 o
 -12   3   5        3.95     -609.24    394.32 o
 -11   3   5     7306.56     8363.86    602.92 o
 -10   3   5      474.94      439.28    327.40 o
  -9   3   5     1309.89      903.48    300.86 o
  -8   3   5      182.86      115.35    263.26 o
  -7   3   5    54463.66    49919.14   1646.05 o
  -6   3   5       94.38      -78.07    234.77 o
  -5   3   5     2174.16     1812.34    246.81 o
  -4   3   5     1810.25     1630.33    197.72 o
  -3   3   5      536.63      341.41    153.92 o
  -2   3   5     2759.40     2704.90    177.27 o
  -1   3   5    45969.15    42277.99   1309.29 o
   0   3   5    22205.54    22110.00    761.23 o
   1   3   5    19242.71    17721.82    723.57 o
   2   3   5    18052.87    17305.81    693.22 o
   3   3   5      418.56      173.58    207.13 o
   4   3   5    10558.22    11317.08    551.52 o
   5   3   5    70591.64    63087.17   2508.43 o
   6   3   5       56.77      232.67    314.68 o
   7   3   5    19634.90    20812.14    940.41 o
   8   3   5     6376.39     6655.75    525.42 o
   9   3   5      773.73      371.16    375.48 o
  10   3   5     3630.96     4285.83    676.57 o
  11   3   5    21383.99    22408.65   1228.39 o
  12   3   5     1155.76     1945.39    632.64 o
  13   3   5     6163.02     7102.42   1158.03 o
  14   3   5     4332.90     5668.60   1028.10 o
 -15   4   5    13988.75    12347.99   1169.76 o
 -14   4   5     2242.62     2080.39    740.84 o
 -13   4   5     2863.69     2935.60    571.63 o
 -12   4   5     4505.23     4962.68    555.15 o
 -11   4   5     3249.49     3982.96    558.03 o
 -10   4   5     8090.99     7846.99    584.77 o
  -9   4   5     7918.15     7995.85    484.86 o
  -8   4   5     4574.19     4401.45    364.75 o
  -7   4   5     1876.86     2204.25    286.42 o
  -6   4   5    23252.04    21899.91    848.02 o
  -5   4   5     5343.27     4750.15    292.33 o
  -4   4   5     4288.03     5255.98    273.26 o
  -3   4   5    38022.37    36252.12   1072.23 o
  -2   4   5    18941.01    17840.05    569.76 o
  -1   4   5      550.09      491.98    138.12 o
   0   4   5     5149.69     5125.33    294.08 o
   1   4   5    71731.62    67696.59   2660.80 o
   2   4   5      152.90      -93.57    217.38 o
   3   4   5    42730.21    40396.61   1484.82 o
   4   4   5     9084.00    10002.66    501.26 o
   5   4   5     1878.33     2065.21    299.87 o
   6   4   5     4042.33     4682.64    535.40 o
   7   4   5     6407.28     6221.67    525.69 o
   8   4   5      311.85       92.10    371.31 o
   9   4   5    17182.10    16965.17    949.95 o
  10   4   5     2257.72     1646.41    505.99 o
  11   4   5       81.79     -586.41    529.10 o
  12   4   5     5633.29     5115.60    865.46 o
  13   4   5     7432.28     7853.29    919.68 o
 -15   5   5      664.22     2153.59    855.17 o
 -14   5   5     1397.72     1065.60    623.89 o
 -13   5   5     4995.93     4482.02    616.37 o
 -12   5   5      153.51      -17.75    428.47 o
 -11   5   5    10651.86     9491.74    645.42 o
 -10   5   5     7797.30     7793.77    558.43 o
  -9   5   5      777.64      911.76    298.55 o
  -8   5   5    10735.84    10828.64    530.01 o
  -7   5   5    14763.02    14509.64    611.97 o
  -6   5   5     1963.33     2123.13    278.32 o
  -5   5   5    46074.45    44512.46   1373.83 o
  -4   5   5    20762.41    19623.74    667.70 o
  -3   5   5     6544.12     6617.13    306.86 o
  -2   5   5    19819.68    19667.90    607.24 o
  -1   5   5    49047.83    46766.58   1616.73 o
   0   5   5     1001.08     1194.91    216.66 o
   1   5   5     9229.74     8990.52    472.79 o
   2   5   5    35714.57    35103.01   1543.29 o
   3   5   5    10171.03    11647.49    660.24 o
   4   5   5     4692.83     5214.57    338.37 o
   5   5   5     8738.26     8638.76    480.84 o
   6   5   5      298.64       18.86    270.31 o
   7   5   5    11713.74    12153.60    707.19 o
   8   5   5    22568.89    21880.12   1095.22 o
   9   5   5       38.88     -402.76    449.79 o
  10   5   5     4362.73     4143.71    571.17 o
  11   5   5    12934.99    15631.73   1114.44 o
  12   5   5     1243.63     1196.04    646.49 o
  13   5   5     8135.52    11369.09   1194.01 o
 -15   6   5     6362.91     5284.12   1013.23 o
 -14   6   5     3481.27     3748.40    913.92 o
 -13   6   5     2690.67     2195.04    559.49 o
 -12   6   5    11862.27    12799.56    779.62 o
 -11   6   5     8356.00     8173.64    798.00 o
 -10   6   5     2680.30     1919.08    411.04 o
  -9   6   5     3960.70     2907.73    378.73 o
  -8   6   5     6735.42     7557.63    490.33 o
  -7   6   5     1639.18     1618.92    262.65 o
  -6   6   5     9395.36     9073.02    430.72 o
  -5   6   5     7536.72     7837.30    469.34 o
  -4   6   5      253.04      411.07    176.52 o
  -3   6   5    35869.88    32916.75   1028.51 o
  -2   6   5    36716.19    36116.05   1108.07 o
  -1   6   5       67.77     -102.65    161.48 o
   0   6   5    27092.67    24341.78    957.46 o
   1   6   5    41447.23    39620.32   1561.12 o
   2   6   5     9922.86     9581.06    517.46 o
   3   6   5     7514.05     7172.84    489.57 o
   4   6   5     4600.61     4852.39    351.97 o
   5   6   5      108.18      224.84    230.95 o
   6   6   5    14772.83    16689.29    773.47 o
   7   6   5     1956.89     1651.76    363.00 o
   8   6   5     2464.89     2798.70    459.22 o
   9   6   5    10386.60    10698.39    746.81 o
  10   6   5     3986.35     4540.67    605.17 o
  11   6   5      280.31      113.32    555.03 o
  12   6   5     8558.23     9920.34   1353.17 o
  13   6   5     6953.46     6839.12   1028.73 o
 -15   7   5      331.46      793.49    837.67 o
 -14   7   5     3297.42     2957.67    684.17 o
 -13   7   5     2477.21     2348.89    637.21 o
 -12   7   5     1701.78     1042.28    503.73 o
 -11   7   5     3055.24     3081.60    484.94 o
 -10   7   5    19026.64    18950.49    881.69 o
  -9   7   5      995.91     1400.86    352.19 o
  -8   7   5     1413.53     1438.96    285.29 o
  -7   7   5     4956.46     5388.93    380.01 o
  -6   7   5      185.61      298.98    210.88 o
  -5   7   5     7393.84     8264.27    377.04 o
  -4   7   5    26726.90    24144.28    788.29 o
  -3   7   5       38.33      182.62    164.33 o
  -2   7   5    35258.25    33551.59   1173.59 o
  -1   7   5     8089.91     7895.54    382.46 o
   0   7   5      103.49       -3.42    162.85 o
   1   7   5     5872.63     6221.54    366.29 o
   2   7   5    52981.91    47684.66   2280.65 o
   3   7   5      665.38      927.07    216.73 o
   4   7   5    10204.54    11916.67    692.02 o
   5   7   5    12503.84    13918.04    764.72 o
   6   7   5      962.27      210.02    264.44 o
   7   7   5    15945.53    15546.75    927.03 o
   8   7   5    35238.89    33834.70   1644.56 o
   9   7   5      722.49      474.18    444.42 o
  10   7   5     9814.14    11505.72    977.86 o
  11   7   5     8753.00     8661.69    961.71 o
  12   7   5       94.64      424.40    688.81 o
  13   7   5     6303.65     7106.28   1137.79 o
 -14   8   5     3344.20     4004.80    843.04 o
 -13   8   5      374.29      120.48    574.87 o
 -12   8   5    19164.65    17715.42   1010.96 o
 -11   8   5     1168.37     1177.26    457.87 o
 -10   8   5     2520.91     2014.95    422.32 o
  -9   8   5     3475.09     3442.38    417.01 o
  -8   8   5     3365.53     3179.42    376.91 o
  -7   8   5      141.53      270.13    322.86 o
  -6   8   5     4367.84     4563.14    304.06 o
  -5   8   5     3024.76     2696.28    226.61 o
  -4   8   5     4990.41     5098.89    291.15 o
  -3   8   5     7265.49     7862.98    356.82 o
  -2   8   5    18644.92    18366.16    683.58 o
  -1   8   5     2655.76     3025.96    213.37 o
   0   8   5    49163.25    46915.78   2339.28 o
   1   8   5    18579.85    18192.75   1151.95 o
   2   8   5     1687.17     2033.87    281.83 o
   3   8   5    12319.36    13047.73    685.93 o
   4   8   5     1336.40     1673.81    317.38 o
   5   8   5      887.48     1073.27    256.16 o
   6   8   5    23692.16    25289.28   1036.11 o
   7   8   5     3291.47     3024.70    568.90 o
   8   8   5     5827.10     5946.57    624.28 o
   9   8   5     1340.56     1447.40    528.04 o
  10   8   5     7855.90     7776.17    770.72 o
  11   8   5       15.51     -127.59    549.05 o
  12   8   5    13305.41    15225.50   1297.52 o
  13   8   5     1078.13     1648.17    807.72 o
 -14   9   5     3305.65     2716.18    661.43 o
 -13   9   5      302.39      274.05    569.16 o
 -12   9   5      180.42     -937.48    468.74 o
 -11   9   5      933.95     1368.22    482.50 o
 -10   9   5    26867.19    26345.98   1434.48 o
  -9   9   5      108.86     -335.09    331.68 o
  -8   9   5    10177.00    10482.51    930.25 o
  -7   9   5     3131.37     2888.74    402.43 o
  -6   9   5       40.19      -85.33    237.09 o
  -5   9   5     1839.58     1874.25    286.50 o
  -4   9   5    55828.36    57157.01   2133.46 o
  -3   9   5       83.41       39.51    158.74 o
  -2   9   5    12146.27    11620.78    525.06 o
  -1   9   5      283.29      349.76    235.28 o
   0   9   5     1047.51      992.90    271.88 o
   1   9   5     1325.89     2245.38    571.00 o
   2   9   5    42939.27    41105.58   1981.98 o
   3   9   5      263.12      412.67    234.58 o
   4   9   5      966.61      548.09    340.53 o
   5   9   5     6749.41     7499.71    463.96 o
   6   9   5     1950.58     2611.33    324.90 o
   7   9   5     1204.57      989.07    431.87 o
   8   9   5    32263.04    30579.37   1523.28 o
   9   9   5       84.57      681.21    563.04 o
  10   9   5    10347.74    10439.01    877.73 o
  11   9   5     1267.70     1199.28    612.17 o
  12   9   5     1348.95      432.87    702.38 o
  13   9   5     1660.92     1656.83    815.02 o
 -14  10   5     2690.99      740.07    670.43 o
 -13  10   5      431.51      176.48    551.98 o
 -12  10   5    13451.89    12130.41    906.48 o
 -11  10   5      202.32     1398.98    473.31 o
 -10  10   5     5731.78     5832.83    568.23 o
  -9  10   5     2849.57     2541.20    435.79 o
  -8  10   5     2608.46     2834.69    574.29 o
  -7  10   5      106.21      578.02    322.32 o
  -6  10   5     9630.95    10596.73    564.41 o
  -5  10   5      838.71      946.41    250.81 o
  -4  10   5     3509.19     3975.27    310.98 o
  -3  10   5       32.48       48.80    190.17 o
  -2  10   5    14115.99    14402.80    622.12 o
  -1  10   5      112.08      419.29    168.50 o
   0  10   5    53147.72    54590.24   2702.54 o
   1  10   5      143.31     -451.22    291.58 o
   2  10   5     9092.75     8116.25    514.32 o
   3  10   5      643.47      571.75    211.17 o
   4  10   5     3428.48     4082.17    519.84 o
   5  10   5      134.93     -105.80    305.57 o
   6  10   5    33412.58    34410.01   1441.64 o
   7  10   5       80.94     -246.62    400.05 o
   8  10   5     6067.52     5379.70    680.82 o
   9  10   5      129.08     -661.45    518.73 o
  10  10   5     5209.40     5751.48   1123.66 o
  11  10   5       21.73     1396.82    603.55 o
  12  10   5    10693.23    10050.69   1087.37 o
 -14  11   5     2220.02     2510.17    837.64 o
 -13  11   5       62.80     -284.52    608.01 o
 -12  11   5     1211.11     2005.07    595.09 o
 -11  11   5       25.16     -667.57    463.21 o
 -10  11   5    19748.27    17884.00   1397.13 o
  -9  11   5      792.40     1424.44    472.50 o
  -8  11   5    12744.05    12974.44   1031.12 o
  -7  11   5      199.15       70.73    392.18 o
  -6  11   5      304.58      468.83    278.68 o
  -5  11   5      632.54      708.56    225.41 o
  -4  11   5    42474.91    45065.72   1586.07 o
  -3  11   5     2901.97     3103.51    339.79 o
  -2  11   5    33833.07    36118.37   1361.06 o
  -1  11   5     1131.44     1175.01    199.20 o
   0  11   5      506.25      813.89    432.67 o
   1  11   5      374.96     -564.33    497.09 o
   2  11   5    31781.69    27375.11   3010.73 o
   3  11   5     4083.43     4523.15    341.62 o
   4  11   5     1923.98     1837.03    285.50 o
   5  11   5     1604.73     1112.19    363.11 o
   6  11   5     2253.77     2195.91    325.14 o
   7  11   5      509.34      545.03    458.00 o
   8  11   5    18568.42    20528.32   1306.98 o
   9  11   5      787.38      436.30    585.93 o
  10  11   5     7509.04     8477.86   2259.35 o
  11  11   5      155.01      134.81    590.24 o
  12  11   5      101.72      742.34    706.05 o
 -13  12   5       65.73      108.04    756.86 o
 -12  12   5    14052.36    12629.48   1265.51 o
 -11  12   5     1980.77     1233.44    578.76 o
 -10  12   5     2898.77     2609.26    538.63 o
  -9  12   5       47.51       87.87    434.57 o
  -8  12   5     3575.51     4094.77    555.07 o
  -7  12   5     1478.90      855.50    423.88 o
  -6  12   5    17651.24    17546.93   1609.46 o
  -5  12   5       31.86     -184.15    230.37 o
  -4  12   5      599.39      416.84    209.88 o
  -3  12   5     1602.08     1201.46    282.85 o
  -2  12   5    20596.65    22197.45    898.97 o
  -1  12   5      711.87      785.71    311.12 o
   0  12   5    23670.05    24213.99   1529.44 o
   1  12   5     9936.79    11008.98    926.75 o
   2  12   5    11752.43    13295.79   1889.70 o
   3  12   5     1443.14     1495.60    283.70 o
   4  12   5    12406.92    12263.99    655.75 o
   5  12   5      144.71      181.62    427.42 o
   6  12   5    33076.64    35602.78   1834.66 o
   7  12   5      879.90     1052.62    494.88 o
   8  12   5     2448.08     2363.35    589.50 o
   9  12   5      513.92        6.48    568.74 o
  10  12   5     4446.91     4805.18   1035.09 o
  11  12   5     1019.94      136.61    621.58 o
  12  12   5     7700.92     7792.76   1004.50 o
 -13  13   5      628.74     1003.29    762.81 o
 -12  13   5      181.58      -84.80    596.69 o
 -11  13   5      292.13      136.68    553.00 o
 -10  13   5     9736.56     7690.75    764.60 o
  -9  13   5      425.44     -322.08    529.01 o
  -8  13   5    12670.35    12450.06   1061.77 o
  -7  13   5     1888.95     1891.45    522.47 o
  -6  13   5      767.85      641.50    472.32 o
  -5  13   5      256.21      425.07    337.10 o
  -4  13   5    22181.29    25337.00   1027.42 o
  -3  13   5      359.70       30.54    267.01 o
  -2  13   5    10680.22    11919.63    573.37 o
  -1  13   5      709.17      520.20    293.97 o
   0  13   5      711.64      668.91    462.53 o
   1  13   5     1406.62     1723.03    707.67 o
   2  13   5    13536.23    14323.84   2005.24 o
   3  13   5     4202.31     4785.34    395.01 o
   4  13   5    19536.04    20444.57   1109.44 o
   5  13   5     1993.49     2205.71    508.21 o
   6  13   5     1281.90     1076.07    526.77 o
   7  13   5      916.50      633.03    477.09 o
   8  13   5    20835.25    24128.19   1455.97 o
   9  13   5      198.78     1028.60    587.36 o
  10  13   5     5804.69     7246.22    874.31 o
  11  13   5     4147.31     4893.44    762.70 o
 -13  14   5      622.93     1365.25    801.60 o
 -12  14   5     9508.22     5711.21    909.30 o
 -11  14   5      401.36      167.85    565.54 o
 -10  14   5     2466.57     1053.37    744.81 o
  -9  14   5     1632.56     1382.03    601.84 o
  -8  14   5     6518.45     5886.31   1071.15 o
  -7  14   5      313.23     -536.06    915.02 o
  -6  14   5    17103.05    16918.88   2230.01 o
  -5  14   5     1689.06     1940.87    443.97 o
  -4  14   5      103.29      389.94    346.49 o
  -3  14   5     3995.28     4240.17    363.93 o
  -2  14   5    14395.36    15351.01    743.45 o
  -1  14   5      439.36     -139.53    321.47 o
   0  14   5    14001.87    14637.77   1105.83 o
   1  14   5     7546.14     7420.01    782.86 o
   2  14   5     7021.19     7132.10   1424.84 o
   3  14   5    10711.81    11561.27    679.37 o
   4  14   5     9235.00    10462.86    816.26 o
   5  14   5      682.73     1057.15    522.66 o
   6  14   5    19730.18    20451.98   1406.09 o
   7  14   5     1379.33      763.76    492.72 o
   8  14   5      145.89      193.52    524.09 o
   9  14   5     1290.01     1312.43    616.76 o
  10  14   5     4011.85     5357.44    809.34 o
  11  14   5      337.34      410.83    682.18 o
 -12  15   5       27.42      323.20    789.42 o
 -11  15   5      926.36     1355.36    719.71 o
 -10  15   5     3223.02     3695.14    876.45 o
  -9  15   5       10.04    -1186.91    640.12 o
  -8  15   5     8195.79     8848.04   2631.23 o
  -7  15   5     6820.49     6408.70   1107.83 o
  -6  15   5      268.36      336.13    711.12 o
  -5  15   5     4197.01     3271.74    940.97 o
  -4  15   5     9866.76    11765.32   1395.08 o
  -3  15   5      134.30      -58.17    446.01 o
  -2  15   5    10700.67    12189.21    999.33 o
  -1  15   5    10140.95    10552.08    889.96 o
   0  15   5      512.70      -48.23   1607.74 o
   1  15   5      107.39       76.27    657.01 o
   2  15   5    15309.78    17030.58   2261.41 o
   3  15   5      758.96      648.66    312.75 o
   4  15   5     5324.10     6634.60    641.81 o
   5  15   5     2961.74     4596.47    871.26 o
   6  15   5     2366.50     2591.77    587.23 o
   7  15   5      181.79      437.33    475.21 o
   8  15   5     7967.37     8626.19   1005.85 o
   9  15   5       59.60      934.24    617.76 o
  10  15   5     5961.10     8509.84   1043.19 o
  11  15   5     4686.95     5890.28   1612.64 o
 -12  16   5     2842.47     3202.39    834.83 o
 -11  16   5       72.85     -607.52    659.22 o
 -10  16   5     1994.66     1122.14    794.40 o
  -9  16   5     4329.46     4126.57    909.89 o
  -8  16   5     1934.10     1807.61   1204.51 o
  -7  16   5      875.43      798.87    840.95 o
  -6  16   5    12433.26    11460.76   2073.22 o
  -5  16   5     4783.59     5643.91    952.91 o
  -4  16   5       69.15     -948.88    894.60 o
  -3  16   5     3931.74     5221.83   1305.99 o
  -2  16   5     9456.66    10295.03   1221.49 o
  -1  16   5     1480.48     1946.40    370.98 o
   0  16   5     8816.73     8793.99   1079.95 o
   1  16   5     6002.11     6749.56   1007.89 o
   2  16   5       71.27      958.51    858.42 o
   3  16   5    21311.38    22567.30   2692.76 o
   4  16   5     5228.89     6228.48    644.63 o
   5  16   5      204.24     -160.81    462.35 o
   6  16   5     8929.18    10978.15    965.04 o
   7  16   5     1245.44     1916.88    524.37 o
   8  16   5      278.84       56.28    580.12 o
   9  16   5     1486.86     2020.33    700.48 o
  10  16   5     2140.09     2187.69    775.08 o
 -11  17   5     1206.91      594.38   1048.57 o
 -10  17   5     2165.03     2432.27   1084.44 o
  -9  17   5      338.77     -555.14   1128.19 o
  -8  17   5     2313.39     1430.75   1215.43 o
  -7  17   5    13139.51     8438.17   1695.16 o
  -6  17   5     1785.11      536.15   1076.25 o
  -5  17   5     2893.73     4505.97   1381.49 o
  -4  17   5     2090.28     4540.19   1325.24 o
  -3  17   5      111.34     -271.21    915.02 o
  -2  17   5     6473.97     6802.30    863.23 o
  -1  17   5     5991.12     7378.16   1222.33 o
   0  17   5     1857.94     1230.48   1060.48 o
   1  17   5     2660.49     2926.71   1173.16 o
   2  17   5     4866.88     3058.56   1325.42 o
   4  17   5     7743.29     7882.37    770.25 o
   5  17   5    15057.11    19103.13   1460.72 o
   6  17   5     1003.07      702.88    583.19 o
   7  17   5     2938.59     3296.99    609.62 o
   8  17   5     4979.25     6017.30    880.39 o
   9  17   5     1486.32     1069.59    828.61 o
  10  17   5     6137.98     9569.05   1067.38 o
 -11  18   5      402.02      327.58   2056.21 o
 -10  18   5       23.84      532.88    998.14 o
  -9  18   5     6243.57     6537.19   1764.66 o
  -8  18   5      296.16      189.70   1199.49 o
  -7  18   5     1938.24      850.00   1304.11 o
  -6  18   5     2332.22     2497.68   1313.42 o
  -5  18   5     3795.41     4146.81   1354.98 o
  -4  18   5     2076.30      228.58   1088.25 o
  -3  18   5     5273.20     5295.24   1404.42 o
  -2  18   5     1410.78     1474.28   1127.48 o
  -1  18   5     1908.78     1277.31   1063.80 o
   0  18   5     7033.59     8292.18   1624.22 o
   1  18   5     5258.33     4435.93   1351.76 o
   2  18   5       75.90     1347.81   1171.90 o
   4  18   5     2498.04      723.53    702.57 o
   5  18   5     1314.94     1572.99    647.40 o
   6  18   5     2345.64     2558.23    662.41 o
   7  18   5     1589.47     1412.12    558.28 o
   8  18   5     1369.46     1508.98    700.04 o
   9  18   5     3142.77     4469.75    808.08 o
 -10  19   5     2032.34     1577.35   1062.38 o
  -9  19   5      268.24     -310.80   1301.78 o
  -8  19   5      811.29     4344.75   1583.74 o
  -7  19   5    14102.00    10083.71   1971.21 o
  -6  19   5      866.66      775.48   1239.98 o
  -5  19   5     8930.95     7096.81   1655.39 o
  -4  19   5      987.71     1922.30   1193.58 o
  -3  19   5       11.58      380.84   1072.48 o
  -2  19   5     1757.23     1930.90   1201.28 o
  -1  19   5    11890.88    14028.00   4212.28 o
   0  19   5      462.68      620.88   1099.71 o
   1  19   5     1728.80     2771.76   1214.54 o
   2  19   5      383.89     -120.02   1204.69 o
   3  19   5       22.18      390.16   1135.00 o
   4  19   5     1912.86     1822.52    733.38 o
   5  19   5    13842.61    16483.32   1822.70 o
   6  19   5      270.05     -470.73    541.52 o
   7  19   5     1375.27     1373.31    546.61 o
   8  19   5     1745.72     2193.13    647.09 o
  -9  20   5     5049.19     4855.82   1698.02 o
  -8  20   5       12.85    -1351.76   1242.12 o
  -7  20   5     1031.44    -1781.68   1128.19 o
  -6  20   5      317.55     -129.34   1286.37 o
  -5  20   5     2373.99      858.06   1256.46 o
  -4  20   5     1979.74      724.96   1277.59 o
  -3  20   5    11659.16    10828.73   1906.00 o
  -2  20   5      164.12     -315.99   1066.21 o
  -1  20   5      724.09      565.53    629.36 o
   0  20   5     2443.09     3684.28   1369.13 o
   1  20   5     8015.63     5885.13   1575.50 o
   2  20   5       10.62     1455.65   1323.81 o
   3  20   5    10087.21     9427.54   1932.87 o
   4  20   5     1718.42     1394.21    726.57 o
   5  20   5     1530.84      127.37    760.61 o
   6  20   5      746.45      200.27    803.96 o
   7  20   5     1661.33     2495.17    726.66 o
   8  20   5     1125.63      722.71    758.87 o
  -8  21   5      219.93     1768.25   1436.13 o
  -7  21   5     7052.88     4082.32   1604.69 o
  -6  21   5     2181.07     1475.18   1417.32 o
  -5  21   5     8565.54     9335.46   1886.12 o
  -4  21   5       39.64     -212.99   1219.91 o
  -3  21   5      173.46      233.95   1225.82 o
  -2  21   5      285.96    -1535.55   1161.51 o
  -1  21   5     5497.20     6825.42   1651.63 o
   0  21   5     2074.51      116.44   1228.15 o
   1  21   5     3596.43     3476.12   1441.86 o
   2  21   5      195.06      413.98   1206.12 o
   3  21   5     1070.21      770.10   1294.61 o
   4  21   5      503.29      495.15    624.88 o
   5  21   5     7781.43    10657.12   1411.41 o
   6  21   5      155.35      566.96    834.77 o
   7  21   5     5441.83     7524.19    963.06 o
  -7  22   5      287.84    -1305.90   1312.35 o
  -6  22   5        0.99    -2326.97   1163.48 o
  -5  22   5     3186.92     3485.80   1521.76 o
  -4  22   5      470.47     -125.93   1271.86 o
  -3  22   5     8238.18     7362.82   1777.74 o
  -2  22   5      570.13     2582.59   1397.61 o
  -1  22   5      621.44     1142.53   1375.76 o
   0  22   5      404.98     1142.70   1271.68 o
   1  22   5     6250.47     5345.04   1640.70 o
   2  22   5        2.30     -570.90   1192.86 o
   3  22   5     9714.23     7207.15   1800.13 o
   4  22   5      201.88      315.99   1426.81 o
   5  22   5      628.81      488.14    776.55 o
   6  22   5        0.50     -566.96    752.55 o
  -6  23   5       43.50    -1130.52   1396.72 o
  -5  23   5     6314.84     5335.37   1719.34 o
  -4  23   5       69.19     1842.59   1496.86 o
  -3  23   5       90.89    -1750.33   1243.74 o
  -2  23   5       28.26     -335.70   1298.91 o
  -1  23   5     4049.00     1115.30   1382.75 o
   0  23   5      924.77      558.72   1323.45 o
   1  23   5     3499.97     1591.08   1407.82 o
   2  23   5      279.81     -762.04   1251.08 o
   3  23   5      602.23    -1690.86   1180.14 o
   4  23   5       73.25     -117.87   1468.19 o
   5  23   5     2962.57     4389.53   1757.50 o
  -4  24   5      100.81    -2114.51   1295.15 o
  -3  24   5     5773.64     1092.91   1504.02 o
  -2  24   5      575.01    -1122.64   1362.86 o
  -1  24   5      339.28     1131.06   1461.74 o
   0  24   5      426.33      493.34   1325.60 o
   1  24   5     4564.78     -190.42   1384.72 o
   2  24   5       61.09     -645.07   1303.39 o
   3  24   5     5949.08     3777.25   1612.04 o
 -14   0   6    30938.68    31711.92   2358.70 o
 -12   0   6      518.07      -36.26    547.16 o
 -10   0   6     2910.73     2542.63    572.99 o
  -8   0   6    87923.50    86329.76   4158.83 o
  -6   0   6    10962.29    10183.52    712.26 o
  -4   0   6     8253.51     9523.80    654.91 o
  -2   0   6   180557.13   166020.22   6378.79 o
   0   0   6    23765.98    21612.96    911.89 o
   2   0   6     3567.93     3459.95    578.04 o
   4   0   6   121056.96   109529.30   5952.35 o
   6   0   6    26048.07    22966.30   1269.35 o
   8   0   6      109.50        4.70    405.84 o
  10   0   6    17932.05    21860.51   2666.42 o
  12   0   6     7097.85     8619.97   1171.00 o
 -15   1   6      860.93     1456.64    961.19 o
 -14   1   6       66.92      322.01    597.49 o
 -13   1   6      141.52    -1225.23    612.61 o
 -12   1   6     2983.12     2613.64    497.50 o
 -11   1   6      109.35      -31.09    358.61 o
 -10   1   6     9176.22     9528.51    595.93 o
  -9   1   6      200.68      110.42    308.71 o
  -8   1   6     9885.63    10380.42    559.52 o
  -7   1   6     5052.02     5048.46    387.34 o
  -6   1   6    71895.48    68104.59   2315.82 o
  -5   1   6     2306.33     2009.60    378.93 o
  -4   1   6    52985.30    51333.10   1767.55 o
  -3   1   6    10854.90    11643.48    451.33 o
  -2   1   6      358.98      278.35    151.05 o
  -1   1   6     2443.19     2835.07    187.73 o
   0   1   6     8869.68     9467.37    337.28 o
   1   1   6     5771.66     6561.32    318.90 o
   2   1   6    32310.60    28585.02   1278.55 o
   3   1   6      584.06      717.49    255.47 o
   4   1   6     8783.64     9877.21    475.50 o
   5   1   6      108.25      -28.18    237.19 o
   6   1   6    20334.28    20095.37    810.97 o
   7   1   6      675.32      580.51    265.85 o
   8   1   6    10396.33    10546.42    649.06 o
   9   1   6     7968.30     8572.59    693.49 o
  10   1   6      915.11      750.22    485.78 o
  11   1   6      291.96     -111.02    504.55 o
  12   1   6     6306.25     5729.80    730.80 o
  13   1   6      117.18      876.00    634.76 o
 -15   2   6      100.96     -116.42    711.19 o
 -14   2   6    13698.48    14789.44   1083.97 o
 -13   2   6      252.76       26.81    471.80 o
 -12   2   6    11665.34    11917.00    797.77 o
 -11   2   6       50.56      -70.05    359.26 o
 -10   2   6     2725.73     2782.92    405.23 o
  -9   2   6     1449.63     1430.79    339.90 o
  -8   2   6    42405.09    39479.45   1438.54 o
  -7   2   6     1500.14     1154.06    292.81 o
  -6   2   6    15311.58    14965.01    649.32 o
  -5   2   6      256.94      651.86    257.44 o
  -4   2   6     1098.71      999.91    230.87 o
  -3   2   6      366.10      123.41    180.02 o
  -2   2   6    26528.06    24408.45    758.48 o
  -1   2   6     2708.27     2957.21    203.58 o
   0   2   6    13323.72    13456.83    506.65 o
   1   2   6     4768.72     5340.64    360.08 o
   2   2   6    17306.49    17090.29    948.82 o
   3   2   6     2097.53     1802.61    370.90 o
   4   2   6    97391.63    90317.82   3500.94 o
   5   2   6       48.76       75.33    244.61 o
   6   2   6    16706.24    16567.14    742.84 o
   7   2   6     3090.97     3082.47    342.08 o
   8   2   6     3530.40     3242.14    433.87 o
   9   2   6      341.69     -391.52    419.41 o
  10   2   6    19810.70    21370.88   1170.99 o
  11   2   6      474.68      265.13    522.16 o
  12   2   6     1509.51      439.02    640.88 o
  13   2   6      290.71      120.98    674.46 o
 -15   3   6     1539.08     1305.38    874.31 o
 -14   3   6     2278.70     2245.95    657.90 o
 -13   3   6      969.89      787.46    503.36 o
 -12   3   6     5740.81     4704.81    572.69 o
 -11   3   6     1039.24      665.63    383.28 o
 -10   3   6     9641.40    10830.05    626.51 o
  -9   3   6     5176.83     4877.61    435.68 o
  -8   3   6     2501.70     2610.91    342.48 o
  -7   3   6    20166.89    19110.40    792.03 o
  -6   3   6    22821.61    21499.10    839.26 o
  -5   3   6        6.54     -155.27    226.27 o
  -4   3   6    71671.88    69355.80   2351.93 o
  -3   3   6    32018.27    30245.67   1013.05 o
  -2   3   6     7582.87     8160.15    311.43 o
  -1   3   6     4766.35     5303.25    247.77 o
   0   3   6    21664.91    19658.07    745.28 o
   1   3   6     1396.13     1515.27    207.02 o
   2   3   6    23220.86    21200.62   1011.12 o
   3   3   6     4879.77     5748.25    442.41 o
   4   3   6     6926.43     9004.06    549.10 o
   5   3   6    14443.30    14756.16    770.13 o
   6   3   6    13910.63    14171.16    769.39 o
   7   3   6       88.69     -455.08    330.54 o
   8   3   6    10189.35     9638.04    683.27 o
   9   3   6    13310.04    14480.67    875.27 o
  10   3   6       51.50      592.37    533.67 o
  11   3   6      807.75     1385.40    839.23 o
  12   3   6    12106.18    13097.58   1084.71 o
  13   3   6        6.66     -186.45    661.19 o
 -15   4   6      101.98     -433.87    765.57 o
 -14   4   6     8006.65     7226.78    979.56 o
 -13   4   6      216.87     -275.72    471.20 o
 -12   4   6     6563.49     6856.27    795.64 o
 -11   4   6     2413.63     2145.03    473.30 o
 -10   4   6     7328.80     7436.77    523.97 o
  -9   4   6     1371.92     1448.97    342.44 o
  -8   4   6    32890.56    30876.02   1174.10 o
  -7   4   6    11201.62    11315.73    558.95 o
  -6   4   6     7216.91     7646.19    465.52 o
  -5   4   6    11565.66    11917.58    508.80 o
  -4   4   6     1110.12     1221.54    235.43 o
  -3   4   6      584.48      508.11    191.00 o
  -2   4   6    29760.16    27719.99    881.36 o
  -1   4   6      102.64       44.24    154.00 o
   0   4   6    12726.20    11461.38    475.01 o
   1   4   6    19934.41    19411.28    860.60 o
   2   4   6    12568.75    12391.36    577.87 o
   3   4   6     2611.78     2315.91    264.47 o
   4   4   6    21730.08    21116.93    863.84 o
   5   4   6      387.21      432.69    261.59 o
   6   4   6    11319.86    11859.57    766.20 o
   7   4   6    10519.49    12428.48    737.68 o
   8   4   6       61.86        1.26    389.35 o
   9   4   6     1891.66     1578.68    480.51 o
  10   4   6    15296.42    16152.44   1087.67 o
  11   4   6      275.47     -924.00    535.95 o
  12   4   6     2402.16     2588.99    686.41 o
  13   4   6     2377.25     3186.40    871.60 o
 -15   5   6     3268.58     1657.89    868.15 o
 -14   5   6     3284.98     2613.99    656.12 o
 -13   5   6     3976.14     2384.86    620.91 o
 -12   5   6     8969.59     8948.79    718.18 o
 -11   5   6      354.93      145.78    419.56 o
 -10   5   6    10287.80    10502.97    618.72 o
  -9   5   6    18111.54    18510.01    826.70 o
  -8   5   6      282.50      -43.77    278.82 o
  -7   5   6    12368.31    12800.83    604.62 o
  -6   5   6     9958.87    10367.41    546.48 o
  -5   5   6     4176.28     4640.44    311.12 o
  -4   5   6    29427.33    28270.87   1022.13 o
  -3   5   6    24044.85    22923.06    795.29 o
  -2   5   6     5711.39     6000.91    281.49 o
  -1   5   6    22213.15    21148.56    789.23 o
   0   5   6    48643.62    46280.23   1609.77 o
   1   5   6     2892.12     3314.39    362.85 o
   2   5   6    27616.03    25794.25   1189.53 o
   3   5   6     6368.71     6335.70    369.27 o
   4   5   6       55.90       42.79    252.72 o
   5   5   6    16280.77    17298.28    773.38 o
   6   5   6    11467.45    10996.97    642.16 o
   7   5   6       19.16       48.00    393.89 o
   8   5   6    11046.92    11020.06    725.41 o
   9   5   6    17650.05    18705.00   1034.97 o
  10   5   6      267.19      110.93    522.98 o
  11   5   6     7202.47     7452.69    814.29 o
  12   5   6     8119.86     9325.46    930.10 o
  13   5   6      135.46     -193.10    746.90 o
 -15   6   6      615.64      522.11    809.31 o
 -14   6   6     3149.08     3038.76    686.70 o
 -13   6   6      515.85      493.01    578.06 o
 -12   6   6     2301.02     1323.49    555.84 o
 -11   6   6    14080.33    13064.95    812.49 o
 -10   6   6       96.97      602.98    405.50 o
  -9   6   6     7663.89     8064.08    511.97 o
  -8   6   6    12723.65    14201.56    668.05 o
  -7   6   6      190.19      680.26    283.75 o
  -6   6   6     2481.87     2480.32    269.18 o
  -5   6   6    32143.84    31530.47   1140.95 o
  -4   6   6     3026.12     3087.30    268.21 o
  -3   6   6     1595.87     1417.14    189.88 o
  -2   6   6    13068.12    12677.30    484.47 o
  -1   6   6     2455.16     2529.40    217.22 o
   0   6   6     6319.63     6709.00    441.54 o
   1   6   6    58400.97    57828.35   3245.88 o
   2   6   6     5321.75     5768.08    350.41 o
   3   6   6    16390.14    16267.93    840.60 o
   4   6   6    18577.07    17669.53    733.78 o
   5   6   6      805.01      920.73    266.14 o
   6   6   6     2914.50     2957.57    395.19 o
   7   6   6    17680.33    19254.07   1079.99 o
   8   6   6      691.34      627.66    412.48 o
   9   6   6     8148.89     8363.46    688.74 o
  10   6   6    10174.01    10645.16    813.25 o
  11   6   6       49.18     -554.67    555.28 o
  12   6   6     2989.07     5082.13    880.09 o
  13   6   6     8029.64     8654.67   1125.23 o
 -15   7   6     2314.90     2706.30    947.96 o
 -14   7   6      868.42      853.05    694.53 o
 -13   7   6     5861.44     5959.27    798.83 o
 -12   7   6     3672.53     2933.90    679.19 o
 -11   7   6      504.53      928.53    489.43 o
 -10   7   6     9652.62     9632.93    666.45 o
  -9   7   6    12773.01    12138.60    704.96 o
  -8   7   6      251.39      169.00    269.18 o
  -7   7   6     8417.79     9242.60    592.85 o
  -6   7   6     8006.64     8470.34    528.22 o
  -5   7   6     5101.17     6379.12    417.51 o
  -4   7   6    25999.13    25643.89   1009.96 o
  -3   7   6     4174.38     4450.79    265.50 o
  -2   7   6     2228.19     2174.75    191.44 o
  -1   7   6    43495.04    43436.59   1623.05 o
   0   7   6    17826.85    17016.35    761.70 o
   1   7   6     5596.98     7451.07    743.61 o
   2   7   6    15148.09    13878.95    788.77 o
   3   7   6    13336.29    13080.96    638.83 o
   4   7   6       47.77      237.73    261.63 o
   5   7   6     9126.12    10055.10    525.27 o
   6   7   6     2222.16     2627.65    345.16 o
   7   7   6      228.23      518.25    428.07 o
   8   7   6     8770.69     7690.73    696.74 o
   9   7   6    11513.22    13019.73    852.19 o
  10   7   6       51.98     -148.33    474.02 o
  11   7   6    10166.15    10476.79   1069.16 o
  12   7   6     6259.37     8130.51   1029.66 o
  13   7   6      129.29      -13.75    755.06 o
 -14   8   6      996.43      -89.92    653.72 o
 -13   8   6      204.05      231.52    606.28 o
 -12   8   6      251.43     -316.54    514.10 o
 -11   8   6    23861.37    22424.90   1225.44 o
 -10   8   6      706.37      -99.38    425.44 o
  -9   8   6    12515.79    12608.92    726.24 o
  -8   8   6     3401.49     3993.13    372.61 o
  -7   8   6       49.77     -249.30    258.69 o
  -6   8   6     2276.22     2318.18    330.80 o
  -5   8   6    26194.04    26962.20    996.36 o
  -4   8   6      193.60      398.86    158.05 o
  -3   8   6    17740.36    18000.94    737.75 o
  -2   8   6    10860.67    11448.41    523.31 o
  -1   8   6     5863.06     6764.13    379.41 o
   0   8   6     3218.13     2834.56    312.52 o
   1   8   6    74980.45    70435.73   2995.81 o
   2   8   6      126.40      398.38    343.99 o
   3   8   6     5136.07     5044.34    409.08 o
   4   8   6     2077.24     2248.24    296.13 o
   5   8   6     3418.39     3706.96    322.25 o
   6   8   6      760.84      665.37    290.75 o
   7   8   6    36088.41    34109.11   1635.63 o
   8   8   6       26.74     -778.78    425.19 o
   9   8   6     3561.45     3998.17    641.89 o
  10   8   6     2150.66     2825.86    627.89 o
  11   8   6     1123.79     1411.80    700.81 o
  12   8   6     1120.47     1005.58    742.96 o
  13   8   6    12790.81    15945.04   1384.74 o
 -14   9   6       36.71      360.00    671.85 o
 -13   9   6     7159.62     7137.11   1026.30 o
 -12   9   6      624.92      427.64    522.19 o
 -11   9   6       59.06      255.72    496.14 o
 -10   9   6     1592.50     1899.62    498.83 o
  -9   9   6    17344.81    17379.58   1084.98 o
  -8   9   6     1436.43      830.59    381.11 o
  -7   9   6     6220.57     7273.39    597.88 o
  -6   9   6      740.65      554.10    272.85 o
  -5   9   6     2840.41     2943.33    314.51 o
  -4   9   6     3548.60     3474.76    318.59 o
  -3   9   6    14257.55    14290.00    613.23 o
  -2   9   6      224.85      -50.26    184.54 o
  -1   9   6    42720.16    41913.52   1539.40 o
   0   9   6      443.50      371.03    283.21 o
   1   9   6     9095.84    10212.22    830.55 o
   2   9   6     1430.90     1063.95    261.32 o
   3   9   6    15399.30    15251.18    783.00 o
   4   9   6      179.18      423.32    340.89 o
   5   9   6     4747.64     5495.18    514.74 o
   6   9   6     1619.34     1387.35    323.83 o
   7   9   6     4886.13     4795.33    646.00 o
   8   9   6     5314.37     4969.37    746.80 o
   9   9   6    16644.55    17026.26   1210.27 o
  10   9   6       72.22      322.44    532.56 o
  11   9   6    11281.39    13766.88   1556.94 o
  12   9   6     1071.12     1235.44    770.43 o
 -14  10   6       21.82      101.76    839.44 o
 -13  10   6      739.20      320.66    631.28 o
 -12  10   6      598.26      -20.83    580.83 o
 -11  10   6    28829.35    26982.95   1859.48 o
 -10  10   6      393.68     -398.41    454.86 o
  -9  10   6     8183.57     7408.76    648.57 o
  -8  10   6       19.94      125.08    511.69 o
  -7  10   6      188.97       76.53    385.06 o
  -6  10   6     2421.17     2607.22    427.60 o
  -5  10   6    35131.48    34707.59   1635.50 o
  -4  10   6     4331.72     4879.90    360.09 o
  -3  10   6    16414.03    17490.24    794.59 o
  -2  10   6       27.32      212.80    208.76 o
  -1  10   6    10458.63    11432.11    486.53 o
   0  10   6     2963.84     3118.54    394.10 o
   1  10   6    56772.94    54479.62   3105.45 o
   2  10   6      407.96      -47.90    189.99 o
   3  10   6    12509.77    11755.13    650.99 o
   4  10   6      526.99      702.33    307.43 o
   5  10   6      814.71      635.30    340.62 o
   6  10   6      849.26      843.69    391.42 o
   7  10   6    32940.58    33384.86   1587.99 o
   8  10   6     1706.17     1300.62    713.41 o
   9  10   6    10390.57    11075.88    974.53 o
  10  10   6       13.85     -135.37    537.84 o
  11  10   6      634.83     1389.36    613.21 o
  12  10   6      914.64      156.57    819.11 o
 -14  11   6      332.08      637.53    764.81 o
 -13  11   6     4657.68     3121.39    808.26 o
 -12  11   6      636.33      456.38    673.44 o
 -11  11   6      493.95      649.30    565.11 o
 -10  11   6        2.58      219.01    465.40 o
  -9  11   6    13649.31    11636.17    880.85 o
  -8  11   6       56.22     -241.45    471.67 o
  -7  11   6    16109.95    16819.49   1818.84 o
  -6  11   6        0.29     -362.67    281.48 o
  -5  11   6      123.34        3.21    209.81 o
  -4  11   6       99.91        2.75    193.66 o
  -3  11   6    17984.12    19531.77    875.10 o
  -2  11   6      973.47     1146.17    281.28 o
  -1  11   6    39792.59    40878.68   1637.76 o
   0  11   6     2571.38     2427.19    513.18 o
   1  11   6     8984.81     8824.48   1407.60 o
   2  11   6      350.08      229.30    267.51 o
   3  11   6    15237.44    14420.38    821.91 o
   4  11   6     2775.59     3129.83    361.45 o
   5  11   6    14765.21    16093.76    985.02 o
   6  11   6        1.30     -143.38    395.57 o
   7  11   6      310.43      -49.70    472.89 o
   8  11   6      162.84     -829.85    498.65 o
   9  11   6     9690.41     9942.16    920.75 o
  10  11   6      605.70     1366.72    676.11 o
  11  11   6    11062.61    11342.21   1127.68 o
  12  11   6      698.14     1258.39    762.46 o
 -13  12   6     1534.49     1059.73    914.51 o
 -12  12   6      101.40     1087.44    704.20 o
 -11  12   6    12298.74    12174.20   1461.09 o
 -10  12   6       31.08     -964.67    482.34 o
  -9  12   6    10865.17    11732.91   1584.09 o
  -8  12   6     1324.91     2090.62    579.08 o
  -7  12   6     1194.70     1607.37    509.45 o
  -6  12   6     1422.35     1541.92    487.07 o
  -5  12   6    28290.76    31268.28   1240.19 o
  -4  12   6     1943.85     2144.13    287.70 o
  -3  12   6     7825.53     9286.88    531.44 o
  -2  12   6      598.44      310.07    232.23 o
  -1  12   6      798.67      943.50    205.07 o
   0  12   6     1756.43     2579.27    684.83 o
   1  12   6    37891.51    39489.17   2960.57 o
   2  12   6      352.05     2701.36   1154.89 o
   3  12   6     9129.26     9536.25    623.09 o
   4  12   6      823.52      531.60    278.23 o
   5  12   6     2940.82     3464.69    567.01 o
   6  12   6        2.73     -742.16    371.08 o
   7  12   6    20443.64    22349.28   1351.77 o
   8  12   6     1546.42     1432.63    574.88 o
   9  12   6     4327.13     5025.33    752.76 o
  10  12   6      126.55     1269.75    695.48 o
  11  12   6      480.74      563.74    622.20 o
 -13  13   6     1598.32       70.70    761.76 o
 -12  13   6     1030.48      220.62    678.08 o
 -11  13   6      648.92       31.74    626.57 o
 -10  13   6      897.26     -219.38    735.03 o
  -9  13   6     7816.61     6569.10    921.68 o
  -8  13   6       13.70      214.00    596.38 o
  -7  13   6    28465.90    29247.18   1926.16 o
  -6  13   6     3758.78     4160.00    579.98 o
  -5  13   6      184.91     -175.25    461.51 o
  -4  13   6     2084.85     2441.35    348.25 o
  -3  13   6    27360.85    31605.59   1325.96 o
  -2  13   6      322.49       76.71    240.55 o
  -1  13   6    33954.59    37610.73   1662.44 o
   0  13   6     4802.15     5204.92    877.66 o
   1  13   6     8026.04     7719.43   1054.67 o
   2  13   6      626.44     -232.52   1019.82 o
   3  13   6     8143.45     9211.61    590.47 o
   4  13   6       22.68      -81.05    339.74 o
   5  13   6    24105.11    23982.44   1529.80 o
   6  13   6     2099.50     2495.76    915.74 o
   7  13   6      297.82     -442.45    653.59 o
   8  13   6      680.32      179.24    555.05 o
   9  13   6     9266.86    10990.92    980.30 o
  10  13   6      366.18      622.72    645.49 o
  11  13   6    12417.21    12786.77   1298.08 o
 -13  14   6     1290.75      819.90    779.24 o
 -12  14   6      409.63     -349.61    692.54 o
 -11  14   6     7816.21     6010.61    947.88 o
 -10  14   6       32.40      394.38    639.12 o
  -9  14   6     9170.34     8993.57   1329.42 o
  -8  14   6      985.12      853.73    812.13 o
  -7  14   6     4242.64     3560.55   1168.96 o
  -6  14   6     1572.45     1682.16    594.48 o
  -5  14   6     8503.79     8957.92   1703.07 o
  -4  14   6      435.40      112.14    386.48 o
  -3  14   6     1946.14     2257.35    373.98 o
  -2  14   6     1423.35     1695.53    305.38 o
  -1  14   6     3728.27     4140.17    500.00 o
   0  14   6       58.86      607.56    687.29 o
   1  14   6    10189.69    11591.97   1282.35 o
   2  14   6      732.02     1871.79   1124.25 o
   3  14   6    20133.59    21253.51   1623.66 o
   4  14   6     1949.32     2077.28    661.85 o
   5  14   6     1415.38     1765.27    507.45 o
   6  14   6      602.95      447.55    528.03 o
   7  14   6    12546.50    14769.18   1014.86 o
   8  14   6       47.91     -523.60    534.91 o
   9  14   6     5685.80     8049.47    879.30 o
  10  14   6     1651.22     3485.78    757.83 o
  11  14   6       65.50      709.91    688.66 o
 -12  15   6     1223.78     1052.94    742.88 o
 -11  15   6      375.24      -26.44    663.54 o
 -10  15   6      721.35      876.78    790.61 o
  -9  15   6     4761.45     4291.26   1321.12 o
  -8  15   6      593.33      217.71    822.40 o
  -7  15   6    14765.84    15949.34   4110.17 o
  -6  15   6     4277.83     3988.22    905.43 o
  -5  15   6      404.98       91.86    665.84 o
  -4  15   6     3835.14     4542.24    681.12 o
  -3  15   6    13215.89    15296.12   2050.25 o
  -2  15   6      245.78      144.54    460.57 o
  -1  15   6    13242.62    16089.01   1307.20 o
   0  15   6     6772.90     6216.68    979.58 o
   1  15   6     5669.40     6612.31   2316.22 o
   2  15   6      957.28      209.14    725.60 o
   3  15   6     9620.62    11151.36   1922.66 o
   4  15   6       85.41      182.71    396.33 o
   5  15   6    10210.84    12545.84    989.72 o
   6  15   6     6321.33     6162.93    983.71 o
   7  15   6      740.74      543.35    503.06 o
   8  15   6      918.29     1251.11    577.80 o
   9  15   6    10171.13    11205.79    987.10 o
  10  15   6      113.85      562.66    948.74 o
 -12  16   6     1267.30     1472.25    776.84 o
 -11  16   6     2835.21     2902.00   1151.08 o
 -10  16   6        9.71      149.57   1062.15 o
  -9  16   6     3331.79     3926.20   1995.66 o
  -8  16   6    11342.28    12149.79   2769.16 o
  -7  16   6       26.71     -834.25    706.40 o
  -6  16   6     3084.31     2891.97   1043.82 o
  -5  16   6     3751.62     3455.21    867.66 o
  -4  16   6      363.74     1932.47   2380.53 o
  -3  16   6     5804.65     6100.41   1520.04 o
  -2  16   6     6052.58     7104.46   1438.05 o
  -1  16   6     2757.08     3465.52    401.34 o
   0  16   6      835.94      860.40    769.23 o
   1  16   6     7552.96     9922.31   1228.32 o
   2  16   6      454.56      741.38    799.28 o
   3  16   6     5195.81     5783.03   1524.44 o
   4  16   6    11711.04    14222.28   1000.24 o
   5  16   6      418.05      934.17    487.87 o
   6  16   6     3240.72     3333.94    819.28 o
   7  16   6     5391.76     7368.05    719.42 o
   8  16   6      181.05     -881.58    566.80 o
   9  16   6     3001.19     5136.04    897.94 o
  10  16   6     3780.24     4837.12    870.04 o
 -11  17   6       68.21     -614.06    674.34 o
 -10  17   6      786.52      533.26   1455.24 o
  -9  17   6     1291.88      439.31    909.64 o
  -8  17   6      253.53      455.06    911.46 o
  -7  17   6     7125.05     8665.14   1863.37 o
  -6  17   6     4693.22     3109.89    915.99 o
  -5  17   6      428.28      552.45   1112.25 o
  -4  17   6    10907.19    10355.10   1785.80 o
  -3  17   6     4757.42     4334.36   1289.06 o
  -2  17   6      198.66      378.09    504.21 o
  -1  17   6    10071.96    11907.96   2000.76 o
   0  17   6     2583.87     1377.73   1083.59 o
   1  17   6      232.76     -163.41    922.01 o
   2  17   6     3329.86     4728.90   1029.58 o
   3  17   6      852.50     1889.88   1277.95 o
   4  17   6     1337.66     1723.82    646.68 o
   5  17   6     1734.21     1524.68    542.82 o
   6  17   6     3351.05     3922.72    720.24 o
   7  17   6      364.44      349.17    819.15 o
   8  17   6     3039.18     2232.30   1109.13 o
   9  17   6     3453.78     2767.37    799.85 o
 -11  18   6     3649.41      416.86   1006.20 o
 -10  18   6      239.08      537.18    990.17 o
  -9  18   6     1368.16      990.44   1363.94 o
  -8  18   6    11826.68     7096.27   1676.89 o
  -7  18   6      456.68      978.26   1229.94 o
  -6  18   6     4339.24     2371.75   1311.27 o
  -5  18   6     1886.95     1954.90   1189.10 o
  -4  18   6     1430.55      336.06   1063.89 o
  -3  18   6     1324.83     2193.15   1192.50 o
  -2  18   6     7251.74     6613.68   1493.27 o
  -1  18   6      688.81      948.04    516.95 o
   0  18   6     1882.72     -733.56   1067.29 o
   1  18   6     6129.90     5910.21   1490.05 o
   2  18   6     1601.44     2592.81   1299.81 o
   3  18   6     3141.66     3634.30   1435.77 o
   4  18   6    21629.41    26402.05   2545.16 o
   5  18   6      620.04     1086.79    515.63 o
   6  18   6     3780.63     3981.24   1018.47 o
   7  18   6     4007.53     5695.39   1020.93 o
   8  18   6     1433.01     1970.85    647.21 o
   9  18   6     2311.11     2648.53    807.60 o
 -10  19   6     1794.56      593.01   1024.16 o
  -9  19   6      656.17    -1838.47   1267.20 o
  -8  19   6      278.00      218.55   1430.22 o
  -7  19   6     1224.55     1810.70   1414.63 o
  -6  19   6     8078.10     6640.37   1667.03 o
  -5  19   6        9.15     -137.76   1147.72 o
  -4  19   6     8500.41     5605.86   1528.74 o
  -3  19   6      503.58      447.48   1168.68 o
  -2  19   6      990.50      677.13   1161.16 o
  -1  19   6     4218.67     6676.94   1708.86 o
   0  19   6     5149.77     4038.97   1358.03 o
   1  19   6        7.55     1416.07   1218.84 o
   2  19   6     7200.83     6507.09   1622.97 o
   3  19   6       99.82    -1566.36   1046.15 o
   4  19   6      580.89     -224.99    599.21 o
   5  19   6      675.78      238.79    692.18 o
   6  19   6     3656.57     6067.85   1136.97 o
   7  19   6      208.79     -175.97    602.70 o
   8  19   6     2707.42     3655.08    867.43 o
  -9  20   6      791.69     -208.87   1457.45 o
  -8  20   6     9157.60     3635.19   1649.30 o
  -7  20   6      605.31     -969.30   1370.74 o
  -6  20   6     3156.12     5375.32   1665.24 o
  -5  20   6      377.47      437.99   1170.47 o
  -4  20   6      683.82     1460.49   1380.42 o
  -3  20   6     3312.09     1715.94   1301.78 o
  -2  20   6    10291.49     9354.99   1861.75 o
  -1  20   6     1427.06     1267.56   1318.44 o
   0  20   6     2339.05     2647.08   1395.46 o
   1  20   6     3156.13     1500.08   1250.72 o
   2  20   6     1288.23     3104.06   1391.88 o
   3  20   6      229.92     -572.16   1154.89 o
   4  20   6    11667.15    10275.56   2168.25 o
   5  20   6      530.03      886.00    738.04 o
   6  20   6     4748.96     7493.95   1240.51 o
   7  20   6      419.99      607.45    911.44 o
  -8  21   6       62.34      362.39   1438.28 o
  -7  21   6       25.29      887.97   1363.40 o
  -6  21   6     6076.29     5391.08   1672.59 o
  -5  21   6        0.39      276.94   1345.84 o
  -4  21   6     9870.22     8436.92   1860.86 o
  -3  21   6       32.68     1886.30   1365.01 o
  -2  21   6     1174.29     -219.62   1210.24 o
  -1  21   6      599.19     -475.25   1123.72 o
   0  21   6     5299.97     4381.83   1531.25 o
   1  21   6      163.53    -1105.09   1140.38 o
   2  21   6     4744.57     3119.11   1518.17 o
   3  21   6      834.11     -653.13   1246.07 o
   4  21   6      110.43    -1048.30   1263.26 o
   5  21   6       12.16    -1053.67    690.93 o
   6  21   6     2813.02     2959.14    956.40 o
  -7  22   6      470.13      475.96   1560.81 o
  -6  22   6     3761.10     1911.20   1573.17 o
  -5  22   6      161.09      239.15   1432.72 o
  -4  22   6       95.69     -555.86   1351.58 o
  -3  22   6      248.95       44.96   1313.42 o
  -2  22   6     5341.35     2424.24   1473.03 o
  -1  22   6       41.56     -848.74   1329.54 o
   0  22   6     3137.74     1122.10   1403.35 o
   1  22   6       25.23      883.85   1320.41 o
   2  22   6     1664.77     1701.43   1403.17 o
   3  22   6      140.54    -1497.03   1241.23 o
   4  22   6     5332.93     1559.19   1500.98 o
   5  22   6      377.69     -916.28   1326.14 o
  -6  23   6     4667.38     2587.61   1635.86 o
  -5  23   6        0.60     -487.79   1457.80 o
  -4  23   6    10928.05     6096.34   1812.49 o
  -3  23   6       81.88    -2392.53   1196.27 o
  -2  23   6      711.57      623.39   1375.76 o
  -1  23   6      380.35     1593.59   1434.52 o
   0  23   6     7416.45     7321.44   1877.70 o
   1  23   6        1.91    -1140.73   1211.49 o
   2  23   6     7794.44     3594.71   1537.34 o
   3  23   6      262.47    -1514.23   1333.48 o
   4  23   6       10.36     -619.27   1270.97 o
  -4  24   6      624.35    -1309.12   1370.39 o
  -3  24   6       25.39    -2505.92   1294.43 o
  -2  24   6     2733.10     1028.24   1471.60 o
  -1  24   6       25.45     1376.12   1449.74 o
   0  24   6     2537.04      448.55   1373.79 o
   1  24   6      628.92     -137.76   1343.69 o
   2  24   6      551.98     -820.62   1236.39 o
 -15   0   7      160.01       88.72    855.45 o
 -13   0   7    13523.13    13527.85   1400.58 o
 -11   0   7     5723.50     5609.87    718.33 o
  -9   0   7       11.04      472.83    448.98 o
  -7   0   7    34881.56    33591.36   1744.94 o
  -5   0   7    26263.80    22954.41   1230.52 o
  -3   0   7     6493.87     6931.90    536.78 o
  -1   0   7    68329.12    63424.30   3064.86 o
   1   0   7     9789.52    11413.75   1058.09 o
   3   0   7      929.57      740.19    499.24 o
   5   0   7    55245.89    49409.92   2794.69 o
   7   0   7    17885.42    17068.63   1748.75 o
   9   0   7      221.12       93.92    609.43 o
  11   0   7    13793.73    13264.62   1351.55 o
  13   0   7     2928.03     4061.43   1320.18 o
 -15   1   7    13998.79    14311.71   1112.87 o
 -14   1   7      255.32      627.38    598.80 o
 -13   1   7     7767.88     7712.45    701.13 o
 -12   1   7      757.25      279.94    399.82 o
 -11   1   7      236.24      102.49    374.29 o
 -10   1   7      119.84       52.48    331.79 o
  -9   1   7    10872.34    11562.02    629.09 o
  -8   1   7      626.34      267.22    297.81 o
  -7   1   7     7305.33     7225.65    445.81 o
  -6   1   7      169.79      -83.20    239.97 o
  -5   1   7    10484.31    11027.85    553.51 o
  -4   1   7     6532.51     7415.34    403.48 o
  -3   1   7   110685.16   106057.26   3583.16 o
  -2   1   7       24.60       11.26    201.09 o
  -1   1   7    17642.48    15887.79    555.48 o
   0   1   7     3326.86     3700.96    248.96 o
   1   1   7     8610.47     9099.89    508.36 o
   2   1   7       29.22      159.30    224.22 o
   3   1   7    70187.55    62725.46   2692.87 o
   4   1   7      672.65      577.27    248.68 o
   5   1   7    19271.98    18898.45    887.21 o
   6   1   7     1892.89     1634.45    301.71 o
   7   1   7     1204.85      955.50    292.22 o
   8   1   7       49.40      193.80    444.02 o
   9   1   7    35330.77    35643.24   1752.82 o
  10   1   7       74.71     -174.16    535.34 o
  11   1   7     6387.52     7078.63    830.06 o
  12   1   7       90.80     -954.51    584.47 o
  13   1   7     3881.81     4738.68    837.31 o
 -15   2   7        4.30     -472.69    689.85 o
 -14   2   7      584.52     -248.02    588.80 o
 -13   2   7    12455.39    12064.81    838.99 o
 -12   2   7       82.65     -590.80    430.86 o
 -11   2   7     9946.40    10726.51    664.65 o
 -10   2   7      414.82      511.19    353.56 o
  -9   2   7       54.86      247.47    312.42 o
  -8   2   7     4648.61     5112.97    415.01 o
  -7   2   7    45836.18    43266.21   1543.60 o
  -6   2   7    11159.74    11571.53    553.64 o
  -5   2   7    18682.54    16465.19    723.50 o
  -4   2   7    17741.77    16847.01    672.29 o
  -3   2   7        7.07     -269.20    221.46 o
  -2   2   7     2372.28     2563.30    252.69 o
  -1   2   7    18368.93    16069.72    595.50 o
   0   2   7     4478.84     5234.09    316.45 o
   1   2   7     1461.01     1428.78    320.66 o
   2   2   7       71.52     -378.76    265.87 o
   3   2   7     1081.75     1151.83    365.80 o
   4   2   7    13066.53    13893.53    805.84 o
   5   2   7    43406.57    39351.62   1620.90 o
   6   2   7      266.96      101.41    320.59 o
   7   2   7    30493.15    26600.40   1222.30 o
   8   2   7    10247.24    10779.13    728.95 o
   9   2   7       61.27      449.22    504.90 o
  10   2   7      241.15     -175.63    518.51 o
  11   2   7    10040.95    10091.85   1031.72 o
  12   2   7        4.23      320.23    636.35 o
  13   2   7     4385.82     4566.58    838.82 o
 -15   3   7    13696.78    11387.29   1134.83 o
 -14   3   7     1245.05     1019.58    700.81 o
 -13   3   7     5199.75     5010.44    641.36 o
 -12   3   7     2337.39     1875.64    497.18 o
 -11   3   7      547.27       -6.21    358.10 o
 -10   3   7      537.01      623.02    352.15 o
  -9   3   7    11056.90    10994.06    608.52 o
  -8   3   7       33.62     -477.64    273.77 o
  -7   3   7     2140.54     1984.21    313.34 o
  -6   3   7    17662.85    17781.85    789.83 o
  -5   3   7    12376.91    12664.96    605.26 o
  -4   3   7       51.58       60.73    219.47 o
  -3   3   7    59295.19    55512.83   1887.59 o
  -2   3   7     6588.45     7338.17    402.02 o
  -1   3   7    19939.07    19134.46    718.55 o
   0   3   7     4707.45     5004.37    299.14 o
   1   3   7     5301.79     5286.22    490.33 o
   2   3   7     1603.60     1752.36    312.18 o
   3   3   7    78508.38    70775.48   3420.04 o
   4   3   7     2825.51     3191.82    373.69 o
   5   3   7    10804.47    11946.56    748.13 o
   6   3   7     2602.73     2698.43    416.31 o
   7   3   7     2141.16     2423.62    433.11 o
   8   3   7      707.47      706.89    407.75 o
   9   3   7    14488.25    13934.63    986.15 o
  10   3   7       45.97      159.33    548.16 o
  11   3   7     4902.46     3987.82    733.12 o
  12   3   7      299.40      881.39    735.54 o
  13   3   7     4213.61     4813.50   1154.73 o
 -15   4   7      695.80     -378.63    688.23 o
 -14   4   7     2953.38     1764.73    644.99 o
 -13   4   7     6422.02     6220.86    667.92 o
 -12   4   7       15.27      292.09    460.13 o
 -11   4   7    16534.97    17030.80    931.71 o
 -10   4   7     2187.02     2680.16    411.06 o
  -9   4   7     2533.03     3208.91    395.97 o
  -8   4   7    13649.86    14016.13    670.97 o
  -7   4   7    28227.49    27601.76   1047.83 o
  -6   4   7    10200.28    11239.96    569.96 o
  -5   4   7    21845.46    21549.85    829.15 o
  -4   4   7    25848.39    24160.22    898.30 o
  -3   4   7    14602.30    14881.37    595.95 o
  -2   4   7     8968.22     9286.77    444.64 o
  -1   4   7    16146.14    15026.13    643.23 o
   0   4   7    14703.19    15157.88    650.20 o
   1   4   7    14106.37    12655.15    627.46 o
   2   4   7    11171.99    10136.53    581.04 o
   3   4   7       46.60      221.76    390.94 o
   4   4   7    12259.45    12818.93    682.15 o
   5   4   7    26812.53    25191.44   1136.30 o
   6   4   7       68.79      249.68    389.90 o
   7   4   7    18302.12    20167.58   1026.21 o
   8   4   7    18656.24    20090.37   1050.15 o
   9   4   7      379.02      -49.62    442.83 o
  10   4   7     5426.57     5437.38    715.05 o
  11   4   7     7409.52     7640.91    841.90 o
  12   4   7      925.00     2227.78    703.24 o
  13   4   7     7249.14     6999.30   1038.77 o
 -15   5   7     4314.92     5240.48    996.38 o
 -14   5   7     1044.14      243.17    590.27 o
 -13   5   7     3597.44     2972.59    647.87 o
 -12   5   7     4241.98     4496.62    584.32 o
 -11   5   7     2474.02     3281.26    510.94 o
 -10   5   7     3088.60     2646.38    410.33 o
  -9   5   7     2661.64     2470.46    380.33 o
  -8   5   7     2439.25     2340.44    349.37 o
  -7   5   7      188.94      570.91    293.51 o
  -6   5   7     5514.86     5335.79    400.77 o
  -5   5   7     8893.86     9197.48    469.33 o
  -4   5   7     1121.53     1055.25    228.88 o
  -3   5   7    14969.07    15186.23    655.12 o
  -2   5   7    28052.53    27778.55    993.34 o
  -1   5   7     5737.68     5691.54    407.26 o
   0   5   7    18636.17    17872.20    804.76 o
   1   5   7    13144.26    13596.06    745.57 o
   2   5   7      874.45      307.90    313.34 o
   3   5   7    20231.93    18593.54    764.89 o
   4   5   7     2586.77     3112.64    304.18 o
   5   5   7     3444.71     3644.45    359.28 o
   6   5   7    15834.16    16527.50    955.51 o
   7   5   7     1229.66     1143.64    440.07 o
   8   5   7      349.25     -212.70    406.56 o
   9   5   7    10160.63    10945.99    781.45 o
  10   5   7     2003.64      920.11    561.09 o
  11   5   7      610.66     1202.27    621.37 o
  12   5   7     4484.99     5770.74    843.78 o
  13   5   7     4059.28     4380.53    984.62 o
 -15   6   7      843.53     1038.11    835.41 o
 -14   6   7     1523.10      532.64    615.39 o
 -13   6   7     3510.20     2512.15    640.22 o
 -12   6   7      714.86      126.80    597.74 o
 -11   6   7    16295.08    14313.87    849.12 o
 -10   6   7     9966.02     9922.21    679.40 o
  -9   6   7     1538.00     1598.80    454.10 o
  -8   6   7    14119.98    14285.80    679.93 o
  -7   6   7    17006.50    16335.13    760.60 o
  -6   6   7     1665.95     1566.52    259.46 o
  -5   6   7    17069.52    16820.64    649.49 o
  -4   6   7    20203.82    19431.62    747.07 o
  -3   6   7     8970.87     9136.36    462.25 o
  -2   6   7    22946.62    23044.25    901.66 o
  -1   6   7     8998.63     8562.32    415.19 o
   0   6   7     4430.96     5373.78    416.62 o
   1   6   7    18825.08    18180.23    907.87 o
   2   6   7    21529.88    18097.45   1482.34 o
   3   6   7       31.64     -138.02    173.49 o
   4   6   7    13449.74    14135.37    647.60 o
   5   6   7    15986.03    17264.91    777.16 o
   6   6   7        8.86      249.76    297.16 o
   7   6   7    13604.64    15141.72    941.05 o
   8   6   7    19280.39    19665.54   1043.49 o
   9   6   7     2700.18     3202.18    544.42 o
  10   6   7    10653.01    11511.79    943.10 o
  11   6   7     8945.44     9255.51    908.52 o
  12   6   7       10.67      138.70    716.28 o
  13   6   7     6997.07     9205.48   1236.32 o
 -15   7   7     2413.00     2958.15    933.70 o
 -14   7   7      161.46     -118.26    658.45 o
 -13   7   7     1219.26     1827.13    604.02 o
 -12   7   7    13611.16    13590.50    948.66 o
 -11   7   7     2607.51     2022.08    536.94 o
 -10   7   7     8246.87     8550.57    633.08 o
  -9   7   7     7307.06     7599.77    578.81 o
  -8   7   7     4797.24     5252.33    484.80 o
  -7   7   7     1081.21      714.61    302.03 o
  -6   7   7    26873.73    27803.00   1038.45 o
  -5   7   7     4316.70     4571.59    334.78 o
  -4   7   7    10017.27    11001.68    539.15 o
  -3   7   7    11628.06    12600.68    523.09 o
  -2   7   7     7186.16     7701.36    395.54 o
  -1   7   7     3412.57     3635.84    348.11 o
   0   7   7    73090.93    69114.29   3011.37 o
   1   7   7     5686.56     6444.98    556.89 o
   2   7   7    11925.03    11122.60    868.24 o
   3   7   7     3774.31     4010.34    339.16 o
   4   7   7     6534.52     7032.81    388.89 o
   5   7   7     1225.13     1265.16    282.09 o
   6   7   7    21269.25    21808.24    947.27 o
   7   7   7       45.98      -84.54    441.05 o
   8   7   7     2774.42     2424.25    772.58 o
   9   7   7     3121.70     3656.09    562.38 o
  10   7   7     6560.14     6660.97    770.58 o
  11   7   7      634.40     1763.80    716.52 o
  12   7   7     8692.82     8621.16   1079.72 o
 -14   8   7     3308.33     2912.44    774.71 o
 -13   8   7      786.98      341.66    609.34 o
 -12   8   7     1048.83     1146.77    647.18 o
 -11   8   7     2383.14     2683.64    559.77 o
 -10   8   7    19288.88    17350.76   1782.30 o
  -9   8   7     1161.84     1605.46    409.30 o
  -8   8   7     4598.28     4916.41    432.28 o
  -7   8   7     1718.46     1532.85    306.35 o
  -6   8   7      627.19      524.20    237.00 o
  -5   8   7     9652.16    10065.15    532.54 o
  -4   8   7    21182.95    21702.70    960.78 o
  -3   8   7      211.96       47.46    181.72 o
  -2   8   7     4968.58     4807.76    413.68 o
  -1   8   7     6093.83     7071.46    466.59 o
   0   8   7     1286.93     1418.74    273.95 o
   1   8   7    13476.42    13695.05    846.61 o
   2   8   7    37165.20    34951.43   1732.69 o
   3   8   7      274.78     -142.52    460.85 o
   4   8   7     5094.31     5831.92    419.60 o
   5   8   7    15321.69    16446.36    733.70 o
   6   8   7      181.35      112.66    392.92 o
   7   8   7     4329.35     4332.22    656.12 o
   8   8   7    12485.30    13745.96    924.87 o
   9   8   7      539.75      162.18    467.31 o
  10   8   7    10690.41    10872.59    915.68 o
  11   8   7     1059.71      819.19    699.27 o
  12   8   7     1977.38     1436.21    778.93 o
 -14   9   7       68.41      335.06    769.82 o
 -13   9   7      357.84      535.41    644.70 o
 -12   9   7    15804.02    16869.07   1471.07 o
 -11   9   7      235.06     -570.66    539.11 o
 -10   9   7    11393.79    10782.86   1145.89 o
  -9   9   7     1450.95      773.52    448.30 o
  -8   9   7     2648.19     2928.76    446.18 o
  -7   9   7      139.65      153.91    278.19 o
  -6   9   7    22275.65    23604.03    965.87 o
  -5   9   7      399.55      -17.79    213.27 o
  -4   9   7     7674.78     8549.19    466.06 o
  -3   9   7     1167.74     1178.65    225.84 o
  -2   9   7     2389.58     2211.59    253.10 o
  -1   9   7     1926.47     1711.99    263.07 o
   0   9   7    75234.27    73060.58   3178.11 o
   1   9   7     2188.92     2351.05    371.41 o
   2   9   7    15865.84    14842.14    857.72 o
   3   9   7     2098.58     2455.25    347.28 o
   4   9   7     4848.24     5375.85    477.95 o
   5   9   7     1137.94     1459.37    234.20 o
   6   9   7    25788.53    25768.79   1292.24 o
   7   9   7      691.30      222.79    523.02 o
   8   9   7     4973.34     5507.51    740.03 o
   9   9   7     1131.11      260.12    742.17 o
  10   9   7     5198.77     5591.64    727.11 o
  11   9   7      137.22     -717.86    844.95 o
  12   9   7    16284.18    17904.63   1445.80 o
 -14  10   7     2951.27     3637.59    904.20 o
 -13  10   7      175.83      343.73    726.33 o
 -12  10   7       21.02      255.56    604.44 o
 -11  10   7        8.09       76.90    496.71 o
 -10  10   7    18508.68    18366.09   1156.32 o
  -9  10   7      264.24     -395.69    421.49 o
  -8  10   7    10196.16     9599.99    736.86 o
  -7  10   7      179.73      481.79    476.25 o
  -6  10   7     1847.45     2615.78    312.52 o
  -5  10   7     4493.21     4602.39    479.23 o
  -4  10   7    22081.52    24600.26   1183.92 o
  -3  10   7     2407.13     2923.66    367.85 o
  -2  10   7    22999.13    23175.98    976.64 o
  -1  10   7     1884.62     1903.44    271.32 o
   0  10   7      884.10      729.24    353.85 o
   1  10   7       46.06       52.90    383.74 o
   2  10   7    32755.92    32402.99   1447.64 o
   3  10   7      741.29      734.12    287.55 o
   4  10   7     6911.84     7884.09    560.89 o
   5  10   7      365.37     -327.61    539.20 o
   6  10   7     1228.12     1475.06    425.03 o
   7  10   7     1095.56     1442.14    586.18 o
   8  10   7    10457.27    13904.59   1069.36 o
   9  10   7     1564.47      649.22    597.10 o
  10  10   7    12342.12    13452.63   1011.63 o
  11  10   7      229.99      359.65    843.60 o
  12  10   7      640.08      480.08    742.31 o
 -14  11   7      201.00     1510.72    805.34 o
 -13  11   7      183.02    -1063.99    669.71 o
 -12  11   7     8555.76     9022.84   1579.15 o
 -11  11   7        0.07     -829.76    585.89 o
 -10  11   7     7641.60     7351.43    689.95 o
  -9  11   7      625.14      837.33    454.87 o
  -8  11   7     2450.27     2137.94    645.13 o
  -7  11   7     1379.59     1484.91    526.43 o
  -6  11   7    20818.78    23561.34   1094.63 o
  -5  11   7       31.11     -300.17    308.79 o
  -4  11   7     6095.93     6707.73    497.73 o
  -3  11   7     1726.51     2087.36    329.51 o
  -2  11   7    12135.18    12653.22    682.44 o
  -1  11   7      713.69      723.39    187.88 o
   0  11   7    55284.76    55592.21   3186.94 o
   1  11   7      117.40      286.92    412.28 o
   2  11   7    11895.67    11101.70    655.99 o
   3  11   7       31.34     -169.43    263.84 o
   4  11   7     2927.78     3239.51    390.34 o
   5  11   7     1536.29     1806.03    450.43 o
   6  11   7    27530.14    28400.26   1538.16 o
   7  11   7        7.52     -478.71    481.40 o
   8  11   7     4202.57     3908.57    673.83 o
   9  11   7       12.01      973.15    638.33 o
  10  11   7     3593.02     3420.71    770.86 o
  11  11   7        5.36      233.80    686.15 o
 -13  12   7      192.64     -563.50    715.88 o
 -12  12   7      104.43      413.60    669.44 o
 -11  12   7      367.32     -479.23    648.88 o
 -10  12   7    12092.41    11920.27   1030.83 o
  -9  12   7       47.92     -519.98    477.73 o
  -8  12   7    10067.03    10383.88   1066.13 o
  -7  12   7     2285.14     2044.34    541.88 o
  -6  12   7      356.91      328.72    445.56 o
  -5  12   7       29.45       16.61    296.17 o
  -4  12   7    20307.06    24115.85   1053.77 o
  -3  12   7     4542.24     5505.47    444.53 o
  -2  12   7    17728.72    20488.06    991.12 o
  -1  12   7     5976.43     6813.99    422.97 o
   0  12   7       37.58     -405.20    751.11 o
   1  12   7      150.87      385.07    363.98 o
   2  12   7    39954.64    40333.19   2877.28 o
   3  12   7       41.98     -332.35    242.49 o
   4  12   7    11366.01    14193.09    878.41 o
   5  12   7     1882.51     2861.56    688.51 o
   6  12   7      361.60      239.30    527.07 o
   7  12   7       12.53     -653.34    470.00 o
   8  12   7    16605.63    19982.99   1428.08 o
   9  12   7      755.60      776.02    615.44 o
  10  12   7    13428.87    17138.49   1295.26 o
  11  12   7     1475.64     1279.67    727.66 o
 -13  13   7      232.00     -322.03    730.29 o
 -12  13   7     7323.85     6372.92   1526.69 o
 -11  13   7       49.72      675.50    677.32 o
 -10  13   7     3968.26     3959.75    730.15 o
  -9  13   7     3165.78     1543.01    896.15 o
  -8  13   7     1767.20     1941.92    851.99 o
  -7  13   7      536.17     -552.21    557.29 o
  -6  13   7    11957.51    12699.97   2273.39 o
  -5  13   7       15.77       37.31    303.56 o
  -4  13   7     4574.48     5181.70    482.00 o
  -3  13   7      348.37      368.59    295.40 o
  -2  13   7     9017.39     9379.57    684.96 o
  -1  13   7      831.92     1065.16    269.15 o
   0  13   7    31970.12    30423.58   3171.23 o
   1  13   7     1836.54     2120.27   1290.22 o
   2  13   7    12987.74    15664.45   1973.00 o
   3  13   7       92.26      -26.12    336.57 o
   4  13   7     5563.67     6766.71    926.48 o
   5  13   7      152.53      269.74    483.99 o
   6  13   7    15596.48    17574.96   1308.65 o
   7  13   7      441.20     1265.27    724.95 o
   8  13   7     1843.02     1306.72    580.53 o
   9  13   7      373.67     1366.20    986.33 o
  10  13   7     2144.92     2126.35    717.51 o
  11  13   7        6.09      644.80    719.62 o
 -13  14   7     1655.63     2135.11    811.18 o
 -12  14   7        2.46      463.64    734.84 o
 -11  14   7     1046.88     -120.20    645.94 o
 -10  14   7     6508.66     5691.34    815.24 o
  -9  14   7      300.73     -357.92    817.08 o
  -8  14   7    18547.77    18336.03   5460.23 o
  -7  14   7     2486.85     2923.34    691.55 o
  -6  14   7      360.97      -65.56    572.50 o
  -5  14   7     1843.43     1790.05    588.56 o
  -4  14   7    12124.76    14637.14   1991.81 o
  -3  14   7     1404.81     1688.69    459.29 o
  -2  14   7    16896.85    19472.13    973.70 o
  -1  14   7     6836.31     5404.55   1047.67 o
   0  14   7      275.44      326.39    706.78 o
   1  14   7     1512.57     3568.14    869.99 o
   2  14   7     4794.21     4895.97    957.50 o
   3  14   7      239.57      409.64    310.25 o
   4  14   7    22717.16    24376.78   1529.95 o
   5  14   7     4936.17     6610.08    727.57 o
   6  14   7       55.72       -3.58    518.28 o
   7  14   7     1802.19     2493.58    571.79 o
   8  14   7    16887.20    17887.12   1218.09 o
   9  14   7      235.86      108.91    615.25 o
  10  14   7     9458.21    10440.73   1028.03 o
 -12  15   7     3268.01     2600.55    825.21 o
 -11  15   7      473.21     -100.79    666.83 o
 -10  15   7     1599.76     1988.01    695.61 o
  -9  15   7      566.40     -646.53    848.69 o
  -8  15   7       58.80     -206.97    844.71 o
  -7  15   7     3145.58     3580.45    957.59 o
  -6  15   7    13219.45     9072.67   1723.28 o
  -5  15   7     1422.22     2537.67    632.17 o
  -4  15   7      571.10     1013.47    539.44 o
  -3  15   7     5852.65     7500.79    714.99 o
  -2  15   7     5802.92     6756.54    580.57 o
  -1  15   7      427.65      907.76    733.91 o
   0  15   7     8423.67     7520.73   1306.08 o
   1  15   7      785.17     -747.16    708.30 o
   2  15   7     4383.04     5010.45   1000.31 o
   3  15   7     3021.32     3051.93   1370.56 o
   4  15   7     1934.07     2917.99    846.11 o
   5  15   7      822.60     1112.28    514.42 o
   6  15   7     9515.06    11439.32   1013.30 o
   7  15   7      291.86      352.54    509.28 o
   8  15   7      732.77      886.91    580.80 o
   9  15   7     1980.50     2410.50    681.02 o
  10  15   7     2021.30     2837.57    813.30 o
 -12  16   7       82.74      574.30    766.57 o
 -11  16   7      193.87      -59.41    820.05 o
 -10  16   7     3609.43     2709.80    939.04 o
  -9  16   7      949.30      178.63    904.43 o
  -8  16   7    10329.42     9497.04   3066.44 o
  -7  16   7     7491.18     8666.50   1694.53 o
  -6  16   7      449.46     1950.86    827.44 o
  -5  16   7     5631.35     7775.87   3159.95 o
  -4  16   7     5170.60     4886.49   1296.76 o
  -3  16   7      303.59      496.57    429.74 o
  -2  16   7    10451.59    11158.83   1632.27 o
  -1  16   7     5938.68     5282.53    968.29 o
   0  16   7        2.72     -408.18    701.70 o
   1  16   7     1068.12     1195.12    805.58 o
   2  16   7     5988.93     5885.06   1087.08 o
   3  16   7      239.97       57.50   1215.08 o
   4  16   7    12640.25    14575.71   1101.50 o
   5  16   7    11364.20    12912.63   1281.42 o
   6  16   7      105.22      592.40    554.84 o
   7  16   7     3060.80     4225.65    621.55 o
   8  16   7     5525.62     6717.92    826.71 o
   9  16   7       85.70      664.41    688.98 o
 -11  17   7      241.41     1576.47    738.34 o
 -10  17   7     1216.94     1340.58   1053.99 o
  -9  17   7     4051.24     2847.48   1097.82 o
  -8  17   7      435.68     -547.21    853.05 o
  -7  17   7     2341.92     2028.95    930.87 o
  -6  17   7     3655.58     3253.53    931.81 o
  -5  17   7     3242.75     4163.69   1767.71 o
  -4  17   7     1935.60     3191.07   1504.38 o
  -3  17   7    11769.90    10413.68   1852.62 o
  -2  17   7     3186.24     4223.66   1683.07 o
  -1  17   7     1389.29     3139.17   1277.24 o
   0  17   7     6142.22     5809.40   1039.54 o
   1  17   7      125.77      974.73    796.09 o
   2  17   7     1379.63     2299.34   1113.95 o
   3  17   7    13718.16    13036.97   1544.57 o
   4  17   7      424.63      418.32    550.77 o
   5  17   7     5079.36     7146.41    808.59 o
   6  17   7     3203.71     4482.67    759.86 o
   7  17   7     1406.05     1864.51    576.41 o
   8  17   7     1001.45       -3.15   1291.87 o
   9  17   7     3948.41     5858.26    862.26 o
 -11  18   7     1642.54     2335.65    914.78 o
 -10  18   7     1904.65      822.70    828.46 o
  -9  18   7       12.02     1900.90   1105.44 o
  -8  18   7     4309.26     2226.05   2527.42 o
  -7  18   7     7151.70     8805.14   3100.12 o
  -6  18   7        2.48     -486.08    787.73 o
  -5  18   7     5091.51     2847.18   1307.51 o
  -4  18   7     1483.30       39.41   1074.99 o
  -3  18   7       40.97     -800.91   1061.56 o
  -2  18   7     3864.34     3310.78   1317.90 o
  -1  18   7     2736.74     2268.39   1268.10 o
   0  18   7        6.50     -654.56   1039.34 o
   1  18   7      955.54      840.50   1165.99 o
   2  18   7     2417.59      640.77   1118.88 o
   3  18   7      313.34      -74.52   1204.69 o
   4  18   7     3459.79     3761.66    791.96 o
   5  18   7     8209.11     9789.03   1310.73 o
   6  18   7       62.63      367.94    806.29 o
   7  18   7     6338.27     9393.31    858.25 o
   8  18   7     2730.72     6503.65    997.35 o
 -10  19   7      577.36      719.85   1139.21 o
  -9  19   7     5234.43     3405.01   1606.31 o
  -8  19   7      222.40     1390.99   1442.40 o
  -7  19   7     2343.94     1217.94   1289.77 o
  -6  19   7      279.93       40.31   1341.01 o
  -5  19   7     2058.27     1632.28   1335.63 o
  -4  19   7      796.09     1313.42   1279.92 o
  -3  19   7    14422.84    10436.07   1948.46 o
  -2  19   7      525.77     1275.98   1258.61 o
  -1  19   7     3176.85     4691.37   2184.47 o
   0  19   7     2712.21     3380.82   1374.68 o
   1  19   7     2484.20     2172.20   1306.79 o
   2  19   7     1595.08     2496.25   1252.51 o
   3  19   7     9842.42     5875.46   1593.41 o
   4  19   7     1114.40      500.50   1340.11 o
   5  19   7     4638.36     4724.52    956.58 o
   6  19   7     1431.98     1769.14    914.67 o
   7  19   7      952.68      862.32    689.90 o
   8  19   7     3453.73     4578.23    899.48 o
  -9  20   7       35.55    -1334.38   1377.91 o
  -8  20   7      708.56      766.34   1508.32 o
  -7  20   7     4869.63     2847.36   1613.65 o
  -6  20   7      490.72      936.70   1346.38 o
  -5  20   7     6810.78     2919.73   1514.59 o
  -4  20   7       98.04     -811.12   1210.06 o
  -3  20   7      710.52     -506.06   1120.31 o
  -2  20   7     1918.60     1996.46   1329.18 o
  -1  20   7     4794.01     4500.42   1498.29 o
   0  20   7      420.49      949.42   1231.56 o
   1  20   7     4495.62     1883.97   1362.68 o
   2  20   7      620.12      333.01   1236.57 o
   3  20   7       24.66    -2094.63   1130.34 o
   4  20   7      363.61      230.91   1304.82 o
   5  20   7     8280.39    11904.08   1459.24 o
   6  20   7      651.98    -1482.52    741.26 o
   7  20   7     5167.79     6753.76   1306.97 o
  -8  21   7       45.55    -1695.52   1356.23 o
  -7  21   7      736.28     1603.80   1491.30 o
  -6  21   7       79.35     1679.21   1538.95 o
  -5  21   7     2108.76     1740.30   1446.34 o
  -4  21   7      532.18      907.68   1447.59 o
  -3  21   7     8079.02     3215.66   1434.52 o
  -2  21   7       12.25     -213.17   1335.63 o
  -1  21   7     1909.11      183.97   1207.37 o
   0  21   7      272.50      -69.50   1306.08 o
   1  21   7     3018.53     1518.71   1352.83 o
   2  21   7      835.78      923.62   1324.53 o
   3  21   7     8147.66     6692.50   1852.80 o
   4  21   7      199.00     -467.90   1320.77 o
   5  21   7     2866.97     1971.03   1564.75 o
   6  21   7       13.83     1273.65    820.08 o
  -7  22   7     4545.59     3611.37   1750.33 o
  -6  22   7     1032.98     -931.86   1361.07 o
  -5  22   7     5245.20     3877.56   1529.46 o
  -4  22   7      188.75     1352.11   1494.88 o
  -3  22   7      689.96    -1315.57   1240.15 o
  -2  22   7       47.98     -463.24   1335.28 o
  -1  22   7     4373.42     1935.02   1454.40 o
   0  22   7      506.97     -764.55   1187.13 o
   1  22   7     8542.12     5639.72   1703.94 o
   2  22   7      358.15     -870.06   1295.51 o
   3  22   7      347.91       -2.15   1276.70 o
   4  22   7      180.67       58.58   1373.43 o
   5  22   7     5620.03     4093.96   1769.14 o
  -6  23   7      185.04     2590.48   1701.61 o
  -5  23   7      961.16     -294.86   1373.79 o
  -4  23   7        0.65    -1885.04   1330.80 o
  -3  23   7     5433.76     3346.25   1559.37 o
  -2  23   7       43.50     -982.92   1314.67 o
  -1  23   7     3050.92     1250.01   1342.98 o
   0  23   7      537.14      266.02   1427.53 o
   1  23   7     2575.53     1612.40   1589.83 o
   2  23   7        2.72     1765.02   1503.30 o
   3  23   7     5398.81     3807.88   1595.02 o
  -3  24   7      261.52     -633.24   1490.05 o
  -2  24   7      151.11    -1925.35   1360.17 o
  -1  24   7     3652.40     2749.19   1616.52 o
   0  24   7       33.15      199.38   1482.17 o
   1  24   7     5191.74     4041.29   1714.68 o
 -14   0   8     1980.66     3643.64    954.20 o
 -12   0   8     3025.47     2507.52    674.86 o
 -10   0   8     8984.07     9308.54    963.94 o
  -8   0   8    12378.59    12808.00    901.15 o
  -6   0   8     5409.73     5347.63    536.96 o
  -4   0   8    46939.40    44037.62   2539.95 o
  -2   0   8    20959.99    18342.47   1018.16 o
   0   0   8    14593.94    14178.58    831.30 o
   2   0   8    22020.79    19092.00   1234.51 o
   4   0   8    22706.05    19923.46   1636.23 o
   6   0   8    23689.73    22566.64   1901.45 o
   8   0   8    31196.65    31845.75   2631.94 o
  10   0   8     4110.27     4464.68   1125.73 o
  12   0   8     3848.61     5283.49   1687.01 o
 -15   1   8      142.21     -303.90    732.92 o
 -14   1   8    22001.66    20948.93   1292.81 o
 -13   1   8      567.63     -443.03    483.22 o
 -12   1   8     5886.46     6368.25    573.22 o
 -11   1   8     1797.05     1638.26    419.83 o
 -10   1   8       78.68      421.46    357.37 o
  -9   1   8     2811.51     3261.28    397.95 o
  -8   1   8    21821.56    22048.77    906.06 o
  -7   1   8        0.13     -317.28    261.97 o
  -6   1   8    22542.07    21922.96    860.25 o
  -5   1   8     8108.91     9351.56    514.98 o
  -4   1   8      117.10     -256.31    261.61 o
  -3   1   8     1812.39     2291.50    288.60 o
  -2   1   8    83766.31    80276.77   2734.49 o
  -1   1   8      584.89      396.63    223.29 o
   0   1   8    10973.78    11969.47    534.82 o
   1   1   8      163.76     -189.38    245.68 o
   2   1   8      589.42      979.79    224.54 o
   3   1   8      180.08       88.32    242.49 o
   4   1   8    59524.83    54267.29   2169.92 o
   5   1   8     3077.17     3689.49    359.58 o
   6   1   8    19019.19    18011.08    884.00 o
   7   1   8     1134.97     1311.67    425.39 o
   8   1   8      687.00      968.27    553.95 o
   9   1   8       32.99     -436.36    562.84 o
  10   1   8    20243.27    19559.39   1420.59 o
  11   1   8      137.48      110.08    690.24 o
  12   1   8     1692.14     1174.12    777.04 o
  13   1   8       71.38     1778.00    829.90 o
 -15   2   8     1225.25     2138.65    777.29 o
 -14   2   8     3612.02     4027.78    705.02 o
 -13   2   8      943.40     1048.72    524.63 o
 -12   2   8     4047.69     4484.77    591.46 o
 -11   2   8       14.88       59.80    381.48 o
 -10   2   8     7908.47     7609.73    547.80 o
  -9   2   8      403.77      711.75    333.69 o
  -8   2   8     3817.53     4246.26    399.49 o
  -7   2   8    10411.29    12258.82    603.15 o
  -6   2   8     9457.37     9307.97    529.59 o
  -5   2   8     3552.10     3641.32    335.06 o
  -4   2   8    46749.51    45030.77   1575.12 o
  -3   2   8     5983.16     6183.26    381.32 o
  -2   2   8    10925.21    10899.97    525.56 o
  -1   2   8     4362.15     4773.27    339.20 o
   0   2   8    30873.27    30091.79   1161.51 o
   1   2   8     1988.87     2217.45    298.14 o
   2   2   8    27107.67    23714.21   1045.37 o
   3   2   8      111.00      553.34    364.47 o
   4   2   8    15631.03    16543.73   1030.52 o
   5   2   8     1649.90     2208.37    415.09 o
   6   2   8     7364.21     7434.88    620.24 o
   7   2   8     1244.48      279.73    382.45 o
   8   2   8    39143.55    35807.36   1747.39 o
   9   2   8      257.86     -501.23    489.90 o
  10   2   8     3960.39     4725.23    756.52 o
  11   2   8      416.01      344.14    607.03 o
  12   2   8     6655.76     5825.91   1077.73 o
  13   2   8       41.14     -720.95    743.08 o
 -15   3   8      627.47     1453.30    767.37 o
 -14   3   8    10355.52    10258.16   1028.72 o
 -13   3   8       19.14       -7.05    504.70 o
 -12   3   8    10794.17    11246.84    886.36 o
 -11   3   8     5651.50     4506.30    492.85 o
 -10   3   8     2730.86     2590.48    413.75 o
  -9   3   8     1257.71     1048.91    346.07 o
  -8   3   8    33110.03    33020.04   1235.75 o
  -7   3   8     3653.90     3607.29    389.84 o
  -6   3   8    26700.76    25733.51   1049.49 o
  -5   3   8     2887.57     2883.01    311.89 o
  -4   3   8     1457.25     2096.43    264.45 o
  -3   3   8     1378.26     1253.30    234.08 o
  -2   3   8    22209.66    20300.52    828.10 o
  -1   3   8      615.79      419.44    221.88 o
   0   3   8    41159.99    41250.52   1546.62 o
   1   3   8     9232.27     8823.84    502.93 o
   2   3   8      455.36      992.91    278.82 o
   3   3   8     5469.89     4948.30    509.38 o
   4   3   8    42862.07    41835.92   2136.59 o
   5   3   8     6360.71     7023.76    710.11 o
   6   3   8    13953.77    14753.29    815.19 o
   7   3   8     7056.36     7951.93    679.01 o
   8   3   8      162.81     -454.06    404.16 o
   9   3   8     2664.38     2767.80    608.30 o
  10   3   8    14499.33    13790.10   1154.63 o
  11   3   8       24.08     -776.16    573.55 o
  12   3   8     3114.39     2750.17    769.16 o
  13   3   8     2063.01     3539.02    920.66 o
 -15   4   8     1507.69     1473.96    779.81 o
 -14   4   8      874.95     1031.00    615.87 o
 -13   4   8     1858.34     2243.75    620.33 o
 -12   4   8     4598.30     4831.34    768.55 o
 -11   4   8       43.33      408.12    443.88 o
 -10   4   8    19275.72    20224.63   1201.04 o
  -9   4   8     2885.97     2666.42    385.79 o
  -8   4   8     1149.83      851.37    371.85 o
  -7   4   8    13314.03    14437.22    714.79 o
  -6   4   8    13627.31    13558.65    663.57 o
  -5   4   8     4679.37     5456.30    364.86 o
  -4   4   8    45340.82    46203.49   1611.56 o
  -3   4   8    22435.79    22747.00    845.69 o
  -2   4   8     9113.25     9152.53    420.47 o
  -1   4   8    22830.66    22934.42    902.88 o
   0   4   8     3386.39     3569.44    331.72 o
   1   4   8     8299.64     9218.41    543.44 o
   2   4   8    16282.84    14730.66    772.89 o
   3   4   8    19267.45    18206.63    933.05 o
   4   4   8      808.66     1134.43    367.50 o
   5   4   8     7514.60     7327.30    600.32 o
   6   4   8     4578.87     4853.65    555.09 o
   7   4   8      258.61     -167.59    489.76 o
   8   4   8    17515.19    17122.28    966.79 o
   9   4   8     9818.01    11134.54    939.67 o
  10   4   8     1287.98      973.56    595.45 o
  11   4   8     1351.59     1893.21    647.85 o
  12   4   8     7039.18     6373.71    869.48 o
 -15   5   8     1736.11     1109.12    774.24 o
 -14   5   8     3307.77     4179.89    730.31 o
 -13   5   8        7.90      -22.69    556.40 o
 -12   5   8     8434.73     8774.42    897.16 o
 -11   5   8    12799.43    13116.84    811.93 o
 -10   5   8     1320.26     1391.75    379.71 o
  -9   5   8     5241.26     4267.76    429.52 o
  -8   5   8     8560.87     8111.04    504.94 o
  -7   5   8      203.99     -415.27    282.31 o
  -6   5   8    12767.61    13164.93    647.20 o
  -5   5   8     9372.27    10258.74    503.91 o
  -4   5   8      588.44      523.52    228.63 o
  -3   5   8     3496.13     3195.84    267.13 o
  -2   5   8     8095.79     7860.89    377.18 o
  -1   5   8       12.10      240.31    197.83 o
   0   5   8    54560.07    52686.17   2097.65 o
   1   5   8    14452.98    13366.63    729.34 o
   2   5   8      120.42      208.31    185.91 o
   3   5   8    10986.16    12227.83    703.92 o
   4   5   8    27344.63    25740.76   1252.55 o
   5   5   8     3719.45     4750.48    460.92 o
   6   5   8     9194.77    10363.96    744.91 o
   7   5   8     9320.29    10998.66    812.77 o
   8   5   8     3265.49     3968.50    547.71 o
   9   5   8     2270.56     2692.83    610.42 o
  10   5   8     2346.42     1716.57    628.43 o
  11   5   8        3.96      -63.51    585.09 o
  12   5   8     8016.73     7366.92   1053.21 o
 -15   6   8     1252.93      812.19    819.48 o
 -14   6   8      333.57     -156.08    605.28 o
 -13   6   8     4999.60     4837.88    711.25 o
 -12   6   8     3703.16     3561.06    629.99 o
 -11   6   8     3370.75     4189.50    695.98 o
 -10   6   8     8147.93     9389.28    720.52 o
  -9   6   8     5488.58     5587.62    466.03 o
  -8   6   8      269.11       78.54    296.80 o
  -7   6   8    17605.77    17884.85    824.35 o
  -6   6   8    15723.81    16375.97    757.08 o
  -5   6   8    11926.06    12101.25    558.97 o
  -4   6   8    13831.36    14829.78    616.94 o
  -3   6   8    11166.58    11789.93    551.13 o
  -2   6   8     7100.56     7928.99    414.93 o
  -1   6   8    21486.18    20624.48    914.73 o
   0   6   8    12614.72    12791.41    569.32 o
   1   6   8     2168.20     2189.42    305.26 o
   2   6   8    27921.38    26134.30   1629.03 o
   3   6   8     5313.12     5769.63    431.68 o
   4   6   8      829.65      648.61    236.84 o
   5   6   8     8543.08     9355.83    543.70 o
   6   6   8    11161.23    10792.00    783.81 o
   7   6   8      453.59      124.62    443.66 o
   8   6   8    10009.35    11532.55    780.52 o
   9   6   8     6008.35     6705.67    660.94 o
  10   6   8      542.02      -53.03    553.58 o
  11   6   8    11667.91    14446.12   1116.84 o
  12   6   8     6960.33     7659.09   1083.51 o
 -15   7   8     1219.44     2211.89   1168.47 o
 -14   7   8      801.14      330.40    621.03 o
 -13   7   8       10.12     -833.43    526.41 o
 -12   7   8     5857.07     6062.79    717.72 o
 -11   7   8    15999.31    16054.51   1178.45 o
 -10   7   8      209.56     -134.71    430.97 o
  -9   7   8    15990.91    16885.68    862.21 o
  -8   7   8     7271.68     8945.80    562.23 o
  -7   7   8       92.02       -0.89    285.36 o
  -6   7   8     4395.52     4567.14    358.17 o
  -5   7   8    20306.05    21083.28    816.28 o
  -4   7   8     4963.33     5810.18    386.14 o
  -3   7   8     6359.21     6820.17    392.82 o
  -2   7   8     2596.51     2632.52    264.58 o
  -1   7   8      828.61      744.47    290.21 o
   0   7   8    14916.58    15366.69    798.99 o
   1   7   8    49113.19    46043.47   2327.49 o
   2   7   8      852.91      504.90    445.60 o
   3   7   8    11689.24    12102.15    780.32 o
   4   7   8    11123.27    11884.52    528.95 o
   5   7   8       60.95      518.29    304.31 o
   6   7   8     3267.13     3200.96    501.05 o
   7   7   8    11640.88    14606.87    947.15 o
   8   7   8      370.82      800.24    509.54 o
   9   7   8     3039.27     3088.23    562.99 o
  10   7   8     2646.18     3034.52    663.85 o
  11   7   8        8.99      490.00    830.16 o
  12   7   8     3235.06     2884.40   1019.52 o
 -14   8   8      200.66     -216.46    670.69 o
 -13   8   8     4863.43     4626.41    704.43 o
 -12   8   8      795.58       59.44    606.66 o
 -11   8   8     2918.67     3260.61    590.36 o
 -10   8   8     3768.36     3062.73    548.49 o
  -9   8   8     7376.95     7252.57    638.54 o
  -8   8   8      733.17      656.38    304.00 o
  -7   8   8    26279.93    27833.12   1143.53 o
  -6   8   8     2991.34     3157.85    320.37 o
  -5   8   8     7811.35     8540.35    450.96 o
  -4   8   8     8658.78     9619.68    503.78 o
  -3   8   8     6047.92     5488.06    456.16 o
  -2   8   8     3144.46     3712.30    313.62 o
  -1   8   8    42491.83    42982.68   1944.66 o
   0   8   8      198.90      212.74    275.40 o
   1   8   8    14706.11    14999.59    915.11 o
   2   8   8     5985.32     6575.88    673.24 o
   3   8   8     8381.13     7954.70    624.61 o
   4   8   8       33.25      -28.43    221.78 o
   5   8   8    15065.61    17564.81    787.12 o
   6   8   8     2624.61     3504.64    511.12 o
   7   8   8     2153.12     2230.10    515.14 o
   8   8   8     2463.81     2940.02    576.41 o
   9   8   8     3200.53     3371.81    572.22 o
  10   8   8      236.21     -328.59    615.12 o
  11   8   8    22777.77    23740.15   2204.74 o
  12   8   8      951.69     1570.38    792.04 o
 -14   9   8       47.48     1030.82    765.28 o
 -13   9   8      128.69     -465.71    623.69 o
 -12   9   8     2892.60     1934.01    599.69 o
 -11   9   8    23875.42    23367.41   2252.60 o
 -10   9   8      245.03     -326.79    454.28 o
  -9   9   8    16230.73    14862.80   1035.22 o
  -8   9   8     4835.55     5589.65    600.40 o
  -7   9   8      739.74      628.86    403.48 o
  -6   9   8     2729.28     3361.12    339.95 o
  -5   9   8    19135.62    19198.14    797.70 o
  -4   9   8     2813.37     3110.26    293.15 o
  -3   9   8     3642.05     4238.80    347.99 o
  -2   9   8     2103.77     2118.93    327.60 o
  -1   9   8      740.25      444.05    268.63 o
   0   9   8     1995.08     2058.46    310.33 o
   1   9   8    60408.25    58466.27   2896.93 o
   2   9   8      365.53      598.31    441.14 o
   3   9   8    14018.92    14955.87    817.17 o
   4   9   8       66.06     -250.91    361.61 o
   5   9   8      127.04      334.18    410.72 o
   6   9   8     1309.79     1549.08    543.61 o
   7   9   8    18124.62    19913.27   1139.14 o
   8   9   8        3.56     -859.32    456.24 o
   9   9   8     3692.03     4546.08    758.13 o
  10   9   8       74.05      536.13    670.27 o
  11   9   8       47.08      614.05    752.33 o
  12   9   8      216.99      629.19    740.75 o
 -14  10   8      222.70       43.29    760.54 o
 -13  10   8     7492.43     6374.88    949.36 o
 -12  10   8       36.49     -531.95    626.90 o
 -11  10   8     3318.81     2827.05    589.02 o
 -10  10   8       11.55      -79.34    466.99 o
  -9  10   8     9092.51     8139.07    742.87 o
  -8  10   8      649.10     1223.83    473.11 o
  -7  10   8    26390.95    29179.28   1659.50 o
  -6  10   8      180.01      401.75    252.06 o
  -5  10   8     4756.44     5764.45    585.82 o
  -4  10   8     3112.86     3664.77    354.07 o
  -3  10   8     1002.93      992.56    265.49 o
  -2  10   8      330.52      169.22    256.69 o
  -1  10   8    40194.28    43121.81   2537.50 o
   0  10   8      285.69      -77.45    255.09 o
   1  10   8    21497.05    21518.10   1207.05 o
   2  10   8     2470.08     2605.50    563.32 o
   3  10   8     7118.45     9116.21    666.62 o
   4  10   8     1768.40     2670.60    402.65 o
   5  10   8    13759.94    15539.68    850.91 o
   6  10   8      417.41      256.06    402.94 o
   7  10   8     1270.93     1645.40    500.19 o
   8  10   8     1019.28      302.40    579.17 o
   9  10   8     5377.79     5159.06    778.98 o
  10  10   8      332.02      962.40    670.07 o
  11  10   8    17871.64    18221.96   1417.20 o
 -14  11   8      592.34      459.87    772.06 o
 -13  11   8        1.14     -464.41    682.57 o
 -12  11   8      325.52       31.08    661.15 o
 -11  11   8    14115.59    13578.44   1842.84 o
 -10  11   8     1456.85     1104.14    510.80 o
  -9  11   8     7786.15     6933.13    703.59 o
  -8  11   8      335.90     -114.49    444.70 o
  -7  11   8     1110.97     1643.90    528.90 o
  -6  11   8      197.20       51.53    439.16 o
  -5  11   8    15917.96    17958.65    931.42 o
  -4  11   8      467.39      706.04    272.33 o
  -3  11   8     7985.86     8033.05    470.28 o
  -2  11   8      475.88      253.48    256.75 o
  -1  11   8     6853.92     6869.80    468.08 o
   0  11   8       56.36     -297.36    267.84 o
   1  11   8    46109.04    45265.05   2662.58 o
   2  11   8       27.03       40.13    289.38 o
   3  11   8    13833.78    14014.10    759.98 o
   4  11   8      524.61      453.18    447.46 o
   5  11   8       10.75      124.93    280.03 o
   6  11   8      345.44     1058.66    470.99 o
   7  11   8    17699.48    20076.55   1749.00 o
   8  11   8     2953.04     3909.72    755.28 o
   9  11   8     6424.60     6340.99    841.41 o
  10  11   8       33.24      490.92    656.69 o
  11  11   8       38.74      -76.15    703.83 o
 -13  12   8     4619.45     4084.05    875.97 o
 -12  12   8      822.93     -136.61   1040.99 o
 -11  12   8      547.86      -38.30    624.79 o
 -10  12   8     1338.85      640.14    551.28 o
  -9  12   8     6926.53     6196.11    748.54 o
  -8  12   8      529.99     -723.26    590.33 o
  -7  12   8    21462.72    25155.72   1697.66 o
  -6  12   8     1287.73     1695.55    490.28 o
  -5  12   8     7495.35     7467.88   1008.05 o
  -4  12   8      372.71      234.44    325.13 o
  -3  12   8    12019.58    13002.53    726.46 o
  -2  12   8       40.52     -302.39    259.78 o
  -1  12   8    24797.79    26493.31   1646.27 o
   0  12   8       60.65     -430.17    381.02 o
   1  12   8     8524.15     7850.85    771.98 o
   2  12   8      292.77     -362.06    310.10 o
   3  12   8     8055.59     8675.59    606.56 o
   4  12   8      560.75     1045.74    459.58 o
   5  12   8     9315.06    12144.09   1302.90 o
   6  12   8      124.79     -629.22    422.28 o
   7  12   8      612.41     1172.02    615.63 o
   8  12   8       16.43      354.91    703.41 o
   9  12   8    10982.66    12372.83   1061.40 o
  10  12   8       62.19     -532.94    614.43 o
  11  12   8     9141.09    10099.70   1089.79 o
 -13  13   8       49.39      -79.56    722.89 o
 -12  13   8      250.83    -1009.58    668.42 o
 -11  13   8     6524.72     6298.68   1178.13 o
 -10  13   8     2048.10     1373.98    761.48 o
  -9  13   8    12847.68    12200.70   2356.44 o
  -8  13   8     3299.76     3538.16    998.45 o
  -7  13   8     1274.31     1415.36    630.57 o
  -6  13   8       27.95     -299.34    549.88 o
  -5  13   8    13495.77    14441.79   2946.99 o
  -4  13   8     1738.09     1995.15    423.67 o
  -3  13   8     9578.43     9869.55    748.45 o
  -2  13   8     2532.32     2473.66    348.95 o
  -1  13   8     2708.20     2679.75    534.65 o
   0  13   8     1446.90     2442.73    796.70 o
   1  13   8    12365.19    13316.69   1439.20 o
   2  13   8     1500.92      822.46    749.18 o
   3  13   8    21752.45    22189.61   1170.27 o
   4  13   8     8812.99     8532.06    860.62 o
   5  13   8      225.62     -152.21    498.92 o
   6  13   8      522.90      914.50    463.00 o
   7  13   8    20949.25    25473.89   1479.68 o
   8  13   8     1035.08     1759.48    610.63 o
   9  13   8     6575.34     7765.18   1174.38 o
  10  13   8     1851.40     2320.35    731.83 o
 -13  14   8     5177.39     5084.43    968.56 o
 -12  14   8      723.54      394.30    698.65 o
 -11  14   8      528.74       10.14    637.98 o
 -10  14   8     2387.02     3153.49    721.16 o
  -9  14   8     7550.66     7998.87   2866.70 o
  -8  14   8      185.30       46.78    791.33 o
  -7  14   8    12529.62    12409.86   1724.77 o
  -6  14   8     3240.46     4537.47   1360.07 o
  -5  14   8     4089.48     4279.03    925.51 o
  -4  14   8     1988.23     2835.81    484.98 o
  -3  14   8    14168.53    16007.55   1273.98 o
  -2  14   8     1986.61     2555.85    520.69 o
  -1  14   8    14681.73    12826.55   1367.65 o
   0  14   8      125.47      237.35    703.61 o
   1  14   8       95.90     -390.89    666.28 o
   2  14   8     5810.64     7554.32   1794.13 o
   3  14   8      891.25      394.48    687.29 o
   4  14   8     1479.46     1515.35    473.02 o
   5  14   8    10388.36    12051.62   1005.02 o
   6  14   8     3418.32     4176.83    715.37 o
   7  14   8      475.50     1535.65    553.02 o
   8  14   8      731.85      889.42    598.66 o
   9  14   8     7044.96     9327.73   1002.92 o
  10  14   8       14.69     1204.48    715.98 o
 -12  15   8      517.10      632.13    747.54 o
 -11  15   8     3402.24     2723.12   1142.78 o
 -10  15   8      242.56     -823.47    624.35 o
  -9  15   8     5494.57     4401.94   1109.12 o
  -8  15   8      888.88      540.07    849.01 o
  -7  15   8     2250.15     1706.50    801.32 o
  -6  15   8     1968.55     2432.86    795.86 o
  -5  15   8     9084.89    10085.17   1845.90 o
  -4  15   8       17.95      282.26    796.92 o
  -3  15   8    12034.06    14696.48   1881.67 o
  -2  15   8     8042.85     9646.75   1025.46 o
  -1  15   8       14.92     -127.75    700.88 o
   0  15   8     2948.97     2245.21   1002.35 o
   1  15   8    12198.39    12139.83   1754.09 o
   2  15   8      582.62      849.04    804.59 o
   3  15   8    14331.48    15162.38   1132.31 o
   4  15   8     6533.28     8061.10    743.76 o
   5  15   8     1965.49     2442.03    694.49 o
   6  15   8     1413.84     2916.09    925.45 o
   7  15   8     6980.35     7507.99    758.05 o
   8  15   8     1107.29     1174.46    606.26 o
   9  15   8     8625.41    10153.75    998.92 o
  10  15   8     1022.59     1966.26    964.30 o
 -12  16   8      570.73       15.03    751.38 o
 -11  16   8       43.43      561.07    744.10 o
 -10  16   8     3337.22     2025.56    857.09 o
  -9  16   8     2935.03     2564.79   1051.57 o
  -8  16   8     2265.07     2214.95    976.60 o
  -7  16   8    10764.61    12239.92   3225.51 o
  -6  16   8     1658.98     2265.65    872.14 o
  -5  16   8     1897.95     1623.87    758.80 o
  -4  16   8     8149.03     9577.75   1884.00 o
  -3  16   8     6217.51     7035.04    847.51 o
  -2  16   8     5891.11     5808.80    544.66 o
  -1  16   8    11526.97     9737.16   1250.88 o
   0  16   8      218.25      274.70    756.23 o
   1  16   8      560.17      380.54    839.37 o
   2  16   8     1874.36     1566.21   1454.40 o
   3  16   8     3078.63     2528.80    998.74 o
   4  16   8     3900.41     4569.05    778.19 o
   5  16   8     4612.80     6931.52    739.34 o
   6  16   8     2770.72     2295.90    656.59 o
   7  16   8      161.18      418.74    521.71 o
   8  16   8     2936.66     3766.93   1401.01 o
   9  16   8     4770.89     8461.59   1684.25 o
 -11  17   8     2241.28     1472.52    759.94 o
 -10  17   8       70.44      628.96    977.43 o
  -9  17   8     4375.61     5103.24   3981.73 o
  -8  17   8     4574.99     4215.36   1621.44 o
  -7  17   8       73.05     -114.33    836.19 o
  -6  17   8     3274.90     3510.20    950.35 o
  -5  17   8     1575.79     1920.10    795.85 o
  -4  17   8      515.76       15.97    684.93 o
  -3  17   8     8636.57     9429.92   2066.95 o
  -2  17   8    10667.28    14181.66   4045.95 o
  -1  17   8      360.11      645.94    820.52 o
   0  17   8      912.75     1222.85    815.72 o
   1  17   8     2587.73     3313.06    999.30 o
   2  17   8      582.31     1593.58    913.66 o
   3  17   8    10528.95     9485.28   1614.82 o
   4  17   8    10562.16    13801.40   1574.78 o
   5  17   8       68.94      580.07    906.69 o
   6  17   8     4466.45     6635.55    870.12 o
   7  17   8     1932.50     2387.36    612.94 o
   8  17   8        6.14      -19.01    601.85 o
 -10  18   8     1151.91     1035.38   1081.45 o
  -9  18   8      683.60     1163.16   1068.05 o
  -8  18   8     2625.45     2931.41   1573.79 o
  -7  18   8     5540.20     6595.21   1680.02 o
  -6  18   8     3090.44     2298.38   1294.52 o
  -5  18   8      228.01     1299.39    969.30 o
  -4  18   8    13371.75    10450.58   1927.32 o
  -3  18   8      604.03      852.15   1177.64 o
  -2  18   8     3295.99     2071.16   1266.85 o
  -1  18   8     5482.75     6487.57   1635.69 o
   0  18   8     1081.77      524.69   1128.02 o
   1  18   8      513.27     -843.37   1050.63 o
   2  18   8     4269.34     5115.93   1493.27 o
   3  18   8      653.81    -1717.37    961.96 o
   4  18   8     4753.77     1613.47   1349.79 o
   5  18   8     1136.15     1804.97    796.44 o
   6  18   8     2684.48     4227.06   1069.44 o
   7  18   8      565.26     -629.92    664.37 o
   8  18   8     9589.14    12112.29   1303.57 o
 -10  19   8        0.46     -595.87    989.44 o
  -9  19   8     3668.82     4607.58   2296.96 o
  -8  19   8     3996.04     3680.54   1788.94 o
  -7  19   8     1584.51     1123.77   1362.77 o
  -6  19   8     2031.86      757.92   1285.48 o
  -5  19   8     1039.91     -167.67   1171.90 o
  -4  19   8       33.44      733.02   1297.30 o
  -3  19   8     1495.39     2398.98   1343.52 o
  -2  19   8    12530.11     8271.04   1734.57 o
  -1  19   8      204.14     1039.88   1223.32 o
   0  19   8     2450.38       54.99   1117.63 o
   1  19   8     2021.38      -25.26   1080.90 o
   2  19   8      898.32      359.88   1228.51 o
   3  19   8     1983.21      651.69   1292.64 o
   4  19   8    11345.26    11164.07   2185.27 o
   5  19   8      845.36     1362.86    769.74 o
   6  19   8     4173.25     6730.65   1214.00 o
   7  19   8      213.44     -156.33   1016.95 o
  -9  20   8      428.20     1488.44   1576.57 o
  -8  20   8     1359.56     -106.94   1592.69 o
  -7  20   8      436.46     1968.52   1597.53 o
  -6  20   8     1542.63     2465.26   1484.14 o
  -5  20   8      344.80      146.35   1294.43 o
  -4  20   8    11449.74     8196.16   1860.50 o
  -3  20   8      420.97      641.48   1186.41 o
  -2  20   8     4560.98     4300.86   1445.80 o
  -1  20   8     1391.49     -106.94   1192.33 o
   0  20   8      598.03     -272.46   1110.82 o
   1  20   8     1766.68     2452.36   1387.22 o
   2  20   8     7611.79     3857.14   1478.94 o
   3  20   8       15.05       81.69   1276.16 o
   4  20   8     1540.27      -73.62   1337.07 o
   5  20   8      991.61     1613.84    671.46 o
   6  20   8     3697.16     5183.10   1072.30 o
  -8  21   8     4872.41     1825.21   1579.44 o
  -7  21   8     1526.82    -1217.94   1367.88 o
  -6  21   8     2468.94     -359.17   1308.58 o
  -5  21   8       41.35      222.31   1286.55 o
  -4  21   8        6.27     -704.54   1329.90 o
  -3  21   8      202.21     1109.21   1381.67 o
  -2  21   8     5240.74     1461.92   1361.61 o
  -1  21   8        0.30      134.89   1405.14 o
   0  21   8     5500.65     3074.32   1457.62 o
   1  21   8      800.85      927.56   1308.58 o
   2  21   8      311.25     -985.07   1208.98 o
   3  21   8      409.35      115.00   1346.92 o
   4  21   8     6021.39     3515.71   1631.57 o
   5  21   8     2348.26       40.48   1466.76 o
  -7  22   8        1.73     -750.04   1570.30 o
  -6  22   8     3252.94     1388.12   1562.96 o
  -5  22   8       17.72    -1105.27   1373.07 o
  -4  22   8     7627.43     6020.02   1817.33 o
  -3  22   8      342.19      976.65   1407.47 o
  -2  22   8     3304.68     3118.21   1526.05 o
  -1  22   8        9.19    -1046.87   1275.26 o
   0  22   8     1972.87     1253.59   1394.75 o
   1  22   8      754.94      245.95   1373.43 o
   2  22   8     8389.65     4097.01   1600.93 o
   3  22   8      673.08      611.03   1351.58 o
   4  22   8      215.82     -658.32   1234.78 o
  -5  23   8       25.32    -1523.55   1474.82 o
  -4  23   8       34.56     -848.21   1426.45 o
  -3  23   8       38.03     2937.28   1699.28 o
  -2  23   8     3093.73     2026.74   1500.44 o
  -1  23   8       47.67      199.56   1481.63 o
   0  23   8     6768.74     2885.33   1596.99 o
   1  23   8      261.21     -105.69   1425.38 o
   2  23   8      573.46      396.78   1294.79 o
   3  23   8      155.56    -1184.80   1319.51 o
  -2  24   8     1264.50      230.73   1557.94 o
  -1  24   8      594.35     -319.04   1355.34 o
   0  24   8      941.21     -282.50   1363.04 o
 -15   0   9    17932.15    14990.16   3246.47 o
 -13   0   9     5112.35     5671.34   1033.24 o
 -11   0   9     1224.04      533.39    561.47 o
  -9   0   9    15531.06    14721.07   1032.82 o
  -7   0   9    15202.05    15642.43   1005.00 o
  -5   0   9       87.63     -141.24    407.72 o
  -3   0   9   149771.44   142286.45   7798.21 o
  -1   0   9    15053.21    15449.36    911.87 o
   1   0   9    11869.08    13356.42   1321.33 o
   3   0   9    44768.50    41664.08   2087.25 o
   5   0   9     3668.83     3556.86    517.79 o
   7   0   9      455.68      139.40    755.53 o
   9   0   9    28194.03    28627.20   3185.03 o
  11   0   9     2884.13     2714.55   1130.15 o
 -15   1   9     1297.30     1801.82    773.01 o
 -14   1   9      717.22     1456.31    647.26 o
 -13   1   9     7500.78     9189.95    759.47 o
 -12   1   9       12.00      160.87    403.78 o
 -11   1   9     5576.40     5789.40    557.53 o
 -10   1   9     2088.53     2001.05    404.78 o
  -9   1   9     7740.72     8273.59    540.37 o
  -8   1   9      904.81     1090.42    329.26 o
  -7   1   9     5067.98     5237.89    424.20 o
  -6   1   9       38.39     -521.32    260.66 o
  -5   1   9    42141.75    41677.62   1579.26 o
  -4   1   9     8659.86     9316.32    545.86 o
  -3   1   9     6655.95     6326.55    406.30 o
  -2   1   9      761.18      767.70    249.04 o
  -1   1   9    11383.21    11535.00    574.92 o
   0   1   9      422.85      203.28    246.53 o
   1   1   9    18659.38    16874.68    794.23 o
   2   1   9     1671.45     2128.56    256.44 o
   3   1   9     5747.57     6274.20    425.43 o
   4   1   9     2289.58     2152.03    291.88 o
   5   1   9    29301.56    26480.49   1171.12 o
   6   1   9    10329.52    11716.53    782.83 o
   7   1   9    51272.21    49453.79   2585.52 o
   8   1   9     6048.00     6676.47    810.37 o
   9   1   9     2273.45     2409.99    708.03 o
  10   1   9     1123.66     1146.88    704.06 o
  11   1   9     5555.25     7131.35   1029.34 o
  12   1   9      178.96       48.54    764.85 o
 -15   2   9     7068.96     5371.86    900.98 o
 -14   2   9        1.95     -249.24    655.21 o
 -13   2   9    13424.63    12265.83    860.12 o
 -12   2   9      677.95      659.59    466.19 o
 -11   2   9      215.71       -3.49    378.63 o
 -10   2   9      194.75       41.76    349.94 o
  -9   2   9    19414.75    19321.96    884.19 o
  -8   2   9     1542.17     1595.79    340.85 o
  -7   2   9    11704.30    11775.34    593.06 o
  -6   2   9       52.20       79.35    279.65 o
  -5   2   9     7799.59     7595.61    469.69 o
  -4   2   9     2198.45     1956.43    329.04 o
  -3   2   9    60677.61    60824.30   2252.89 o
  -2   2   9       88.68      136.45    236.25 o
  -1   2   9    31169.00    29748.94   1158.97 o
   0   2   9     2648.23     2985.84    304.27 o
   1   2   9      418.33      482.26    271.79 o
   2   2   9     2458.42     2730.89    347.33 o
   3   2   9    37353.23    32757.32   1530.89 o
   4   2   9     3031.54     2651.55    528.75 o
   5   2   9    12322.91    11212.13    754.84 o
   6   2   9     1592.75     1837.91    447.08 o
   7   2   9     1832.31     2090.42    594.39 o
   8   2   9     2653.41     2097.81    631.72 o
   9   2   9    14142.36    15372.55   1669.57 o
  10   2   9      284.17      -55.16    837.89 o
  11   2   9     3820.34     3397.90    853.55 o
  12   2   9      353.53      640.91    757.46 o
 -15   3   9     1018.62     -136.55    713.56 o
 -14   3   9     2556.96     1755.71    638.05 o
 -13   3   9     7940.71     9813.16    861.68 o
 -12   3   9      771.04      349.89    462.35 o
 -11   3   9    12306.91    12148.89    714.03 o
 -10   3   9     5577.21     5169.61    494.33 o
  -9   3   9     4115.78     4332.21    436.04 o
  -8   3   9     7650.06     8378.34    520.88 o
  -7   3   9    22981.79    22316.28    967.62 o
  -6   3   9     7815.22     8364.27    511.28 o
  -5   3   9    12925.32    12690.62    621.20 o
  -4   3   9    11955.00    12567.95    562.20 o
  -3   3   9     6662.99     6841.95    521.23 o
  -2   3   9     5238.74     5866.15    381.29 o
  -1   3   9    30407.36    29432.62   1148.00 o
   0   3   9     3743.03     4292.32    338.04 o
   1   3   9    11926.60    12198.16    632.08 o
   2   3   9     6559.47     6953.83    473.47 o
   3   3   9     1772.92     1509.57    362.88 o
   4   3   9     3548.35     3856.15    526.93 o
   5   3   9    42785.91    40750.52   2136.03 o
   6   3   9     1177.19     1635.97    457.02 o
   7   3   9    40106.91    38282.98   1845.15 o
   8   3   9     5647.78     6363.75    803.95 o
   9   3   9     3833.12     4052.75    749.13 o
  10   3   9     4268.03     4128.05    954.17 o
  11   3   9     9689.53    10827.24   1768.81 o
  12   3   9      298.04      134.60    765.09 o
 -15   4   9     3243.55     2878.50    817.08 o
 -14   4   9      103.12     -265.21    609.57 o
 -13   4   9     7489.42     8976.36    834.58 o
 -12   4   9     2034.41     2295.59    530.44 o
 -11   4   9      110.55      364.26    386.23 o
 -10   4   9      265.78      189.24    361.00 o
  -9   4   9     9116.21     9760.64    643.13 o
  -8   4   9      345.18       39.86    300.44 o
  -7   4   9     4124.31     4619.96    416.00 o
  -6   4   9     8432.53     8835.11    518.87 o
  -5   4   9     2906.55     2624.87    415.27 o
  -4   4   9    18159.65    18772.07    738.28 o
  -3   4   9    38044.35    36417.87   1289.81 o
  -2   4   9      577.40      640.74    236.09 o
  -1   4   9    24459.76    24144.26    960.59 o
   0   4   9    22924.62    22495.58    908.72 o
   1   4   9      249.14      -21.69    239.10 o
   2   4   9     1251.92     1266.65    310.54 o
   3   4   9    33207.66    32706.65   1519.63 o
   4   4   9     1437.68     1690.76    431.06 o
   5   4   9    12874.30    13999.25    980.19 o
   6   4   9     3592.97     3843.25    610.12 o
   7   4   9      397.52      304.65    470.83 o
   8   4   9      867.33     1225.72    535.98 o
   9   4   9     7315.45     8216.24    803.09 o
  10   4   9      214.86      610.36    592.17 o
  11   4   9     7154.92     7010.19    974.61 o
  12   4   9     2059.84     1996.05    836.03 o
 -15   5   9       43.20     -584.47    713.99 o
 -14   5   9     2036.05     2326.75    689.59 o
 -13   5   9     5066.20     4208.76    685.96 o
 -12   5   9      364.02      131.93    696.67 o
 -11   5   9    11930.36    13285.90    820.97 o
 -10   5   9     5394.56     5182.49    489.24 o
  -9   5   9     2007.64     1846.47    379.00 o
  -8   5   9     8385.04     8057.17    545.14 o
  -7   5   9    16469.94    17178.29    805.32 o
  -6   5   9     5130.89     5138.56    416.76 o
  -5   5   9    19135.10    19334.32    777.84 o
  -4   5   9    12062.61    12053.08    549.50 o
  -3   5   9    16076.02    16291.48    652.87 o
  -2   5   9    17257.58    17663.18    688.90 o
  -1   5   9    16164.12    15830.00    678.78 o
   0   5   9       28.89     -325.94    257.74 o
   1   5   9    45842.25    42033.91   1718.65 o
   2   5   9    10964.18    10070.45    713.01 o
   3   5   9     1258.24      813.58    315.66 o
   4   5   9    18432.25    19998.79    963.40 o
   5   5   9    26650.49    27054.76   1514.17 o
   6   5   9     1986.46     2637.41    578.98 o
   7   5   9    12911.26    12401.94    882.66 o
   8   5   9     3285.31     3467.54    547.80 o
   9   5   9     2529.35     2473.12    606.10 o
  10   5   9     8326.90     8912.06    879.83 o
  11   5   9     5431.67     6967.82    867.46 o
  12   5   9      659.12     -141.60    896.23 o
 -15   6   9     1185.97     1184.39    662.46 o
 -14   6   9        9.76      159.01    614.98 o
 -13   6   9     2026.05     1550.07    601.84 o
 -12   6   9     9160.32     7084.37    740.75 o
 -11   6   9     1143.15     2409.42    548.05 o
 -10   6   9     3218.45     3873.35    518.09 o
  -9   6   9     7458.38     8833.36    561.86 o
  -8   6   9     1297.25     1057.41    381.11 o
  -7   6   9     2133.03     2282.22    361.11 o
  -6   6   9    16127.99    17034.89    775.45 o
  -5   6   9      863.63      541.46    274.03 o
  -4   6   9     5343.76     5752.40    362.87 o
  -3   6   9    12624.11    14006.73    585.94 o
  -2   6   9      312.42      529.97    216.39 o
  -1   6   9    21909.30    21840.44   1062.76 o
   0   6   9    23434.65    22694.89   1106.11 o
   1   6   9      127.45     -103.70    195.69 o
   2   6   9    13779.68    13857.27    768.71 o
   3   6   9    13941.55    13315.07    731.32 o
   4   6   9       72.07      218.14    352.15 o
   5   6   9     2471.15     3441.29    423.15 o
   6   6   9    21569.39    22976.00   1229.65 o
   7   6   9      174.44      398.93    472.74 o
   8   6   9     4395.17     4391.06    574.42 o
   9   6   9     2327.73     2244.58    733.78 o
  10   6   9      960.80     1447.82    631.74 o
  11   6   9     2108.79     3121.10    807.68 o
  12   6   9    11762.67    12577.93   1543.69 o
 -15   7   9      389.76     -665.95    800.45 o
 -14   7   9     1632.12     1569.12    650.01 o
 -13   7   9     1474.43     2376.66    646.28 o
 -12   7   9     2235.69     2002.79    579.21 o
 -11   7   9     7035.92     7470.71    994.76 o
 -10   7   9    12874.20    13853.06    889.70 o
  -9   7   9     1554.00     1458.64    407.50 o
  -8   7   9    11030.24    10834.03    628.48 o
  -7   7   9     6898.94     7674.33    515.27 o
  -6   7   9     2304.91     2468.46    338.51 o
  -5   7   9    11231.04    12659.70    581.29 o
  -4   7   9     9202.14     9427.21    463.71 o
  -3   7   9      106.74      255.48    242.38 o
  -2   7   9     6710.66     7544.19    530.39 o
  -1   7   9     5599.95     5795.42    402.51 o
   0   7   9     2463.70     2355.81    282.99 o
   1   7   9    11047.17    11808.67    824.29 o
   2   7   9    28683.62    26929.66   1303.95 o
   3   7   9      221.03      312.78    184.92 o
   4   7   9     6531.10     7023.83    458.33 o
   5   7   9    12590.45    13299.22    736.49 o
   6   7   9     2218.74     2920.66    513.29 o
   7   7   9     5376.42     5288.21    629.55 o
   8   7   9     2591.13     3140.62    882.44 o
   9   7   9     1054.46     1025.81    579.01 o
  10   7   9    10024.05    10531.04    931.03 o
  11   7   9     1694.55     1571.49    765.49 o
  12   7   9     3146.52     3460.44    885.85 o
 -14   8   9      139.75     -274.35    722.42 o
 -13   8   9      474.91     1125.35    636.37 o
 -12   8   9    11195.89    13060.37    950.49 o
 -11   8   9      281.66     -512.09    532.76 o
 -10   8   9     8125.25     8827.41    747.68 o
  -9   8   9     1787.55      795.53    452.86 o
  -8   8   9     3608.71     4384.22    493.74 o
  -7   8   9       82.98     -141.64    291.58 o
  -6   8   9    31901.83    34254.13   1345.29 o
  -5   8   9       72.18       92.18    346.05 o
  -4   8   9     4955.87     4533.57    686.77 o
  -3   8   9     5705.89     6389.52    506.22 o
  -2   8   9       30.90      514.66    247.31 o
  -1   8   9     3057.11     3434.05    385.38 o
   0   8   9    45585.92    44328.46   2007.40 o
   1   8   9      272.37     -261.24    378.80 o
   2   8   9    30973.43    29513.33   1606.36 o
   3   8   9     8971.23     9806.93    892.72 o
   4   8   9     2176.87     2182.76    283.95 o
   5   8   9     5831.84     5752.00    555.94 o
   6   8   9    24548.17    24671.25   1280.70 o
   7   8   9       17.51      -95.85    468.28 o
   8   8   9     4212.52     4971.35    662.27 o
   9   8   9     1432.38     2377.46    611.89 o
  10   8   9     1442.45     1393.87    693.70 o
  11   8   9     1468.69     1687.46    766.80 o
 -14   9   9     2511.34     2219.20    857.41 o
 -13   9   9      377.32      602.48    735.56 o
 -12   9   9     1949.73     1838.47    610.81 o
 -11   9   9     1815.40     1075.07    538.16 o
 -10   9   9     8825.09     8126.11    968.84 o
  -9   9   9       36.75     -902.16    451.08 o
  -8   9   9    13633.53    13202.43   1115.01 o
  -7   9   9     1540.56     1323.61    328.40 o
  -6   9   9     6365.23     5691.69    386.49 o
  -5   9   9     6418.51     7325.12    460.43 o
  -4   9   9     9320.00    10859.91    614.02 o
  -3   9   9       73.90     -290.71    287.95 o
  -2   9   9     7036.19     6771.73    505.80 o
  -1   9   9     1739.84     1493.07    325.08 o
   0   9   9     5467.21     6082.88    483.20 o
   1   9   9     2942.84     2923.69    468.60 o
   2   9   9    18454.71    18792.50   1147.41 o
   3   9   9     2174.10     1781.55    686.53 o
   4   9   9    13136.77    15551.45    849.61 o
   5   9   9      357.51      723.98    386.50 o
   6   9   9     5252.51     7393.24    648.35 o
   7   9   9     4605.50     5186.72    631.93 o
   8   9   9     5747.57     5632.65    693.02 o
   9   9   9      169.48      131.16    640.66 o
  10   9   9     7663.32     8151.75    965.09 o
  11   9   9      297.03      372.13    708.22 o
 -14  10   9      178.97     -858.93    735.77 o
 -13  10   9     2113.49     1058.01   1147.18 o
 -12  10   9     7877.96     7379.50    838.21 o
 -11  10   9     1543.50     1078.57    633.14 o
 -10  10   9    10331.89    10057.85   1270.24 o
  -9  10   9      101.72     -740.98    471.27 o
  -8  10   9     1722.98     1693.53    495.15 o
  -7  10   9      670.37     1078.53    441.25 o
  -6  10   9    29362.93    32181.39   1287.86 o
  -5  10   9      255.82       67.25    243.88 o
  -4  10   9     5989.76     5791.36    513.30 o
  -3  10   9      155.51      384.13    282.21 o
  -2  10   9      736.72      455.05    302.01 o
  -1  10   9     3100.80     3795.13    382.21 o
   0  10   9    48050.78    46670.83   2356.49 o
   1  10   9      571.20     1289.11    618.18 o
   2  10   9    15495.03    16256.84   1021.34 o
   3  10   9      154.13      297.74    387.78 o
   4  10   9     1350.19     1832.10    473.31 o
   5  10   9     2485.43     2192.33    423.57 o
   6  10   9    29034.36    28755.32   1427.89 o
   7  10   9      605.37      412.32    546.68 o
   8  10   9     3419.79     3457.94    714.31 o
   9  10   9      807.86     -276.46    625.22 o
  10  10   9     1974.77     2229.37    760.34 o
  11  10   9       48.63      678.07    742.11 o
 -14  11   9     3107.54     2437.56    876.08 o
 -13  11   9      274.74      683.77    743.49 o
 -12  11   9      963.32      182.17   1048.95 o
 -11  11   9       60.86     -160.70    612.50 o
 -10  11   9     5928.42     6581.13    744.82 o
  -9  11   9        4.65     -938.08    504.40 o
  -8  11   9    16104.02    17711.94   1818.93 o
  -7  11   9     2146.04     1504.69    545.06 o
  -6  11   9     9147.28    10051.30    827.03 o
  -5  11   9        6.14       81.71    261.14 o
  -4  11   9     9023.12     8923.94    530.07 o
  -3  11   9      664.52      252.56    319.28 o
  -2  11   9    13408.87    12242.12    806.59 o
  -1  11   9       82.35      499.50    264.37 o
   0  11   9     1569.49     1662.56    315.66 o
   1  11   9     1732.44     1805.90    403.28 o
   2  11   9    10568.58    10892.37    802.75 o
   3  11   9      129.09      542.57    392.31 o
   4  11   9    21646.29    21815.79   1246.50 o
   5  11   9     4250.57     5623.78    644.38 o
   6  11   9     1110.34      419.20    594.76 o
   7  11   9      289.85      530.17    587.94 o
   8  11   9     5557.65     7597.96    981.42 o
   9  11   9       41.82       56.50    622.42 o
  10  11   9    10047.37    11647.58   1196.14 o
  11  11   9       96.17      310.13    718.38 o
 -13  12   9      128.74      253.47    728.29 o
 -12  12   9     5733.32     5040.40    868.04 o
 -11  12   9     1415.02     1357.04    676.69 o
 -10  12   9     3357.56     3184.16    641.73 o
  -9  12   9     1124.49      833.97    576.11 o
  -8  12   9      263.08     -384.97    493.33 o
  -7  12   9      801.56      787.64    603.19 o
  -6  12   9    18613.49    11703.63   1906.54 o
  -5  12   9       74.58     -257.19    354.60 o
  -4  12   9     5079.50     5633.82    582.26 o
  -3  12   9      971.88     1501.88    403.62 o
  -2  12   9     2630.52     3144.72    496.28 o
  -1  12   9      743.95     1231.95    287.64 o
   0  12   9    30221.77    31526.73   1977.32 o
   1  12   9     5587.51     6546.29   1075.02 o
   2  12   9    11766.28    11694.57    700.29 o
   3  12   9     1293.15      518.25    486.49 o
   4  12   9      311.98       88.00    522.03 o
   5  12   9       21.85      -37.44    528.25 o
   6  12   9    12361.33    14730.56   1009.32 o
   7  12   9        1.35     -742.39    516.35 o
   8  12   9     4170.58     4252.63    740.91 o
   9  12   9       78.93      -64.37    701.50 o
  10  12   9     2160.81     1342.92    745.52 o
 -13  13   9      504.29     1501.33    781.16 o
 -12  13   9      570.78     -722.42    661.76 o
 -11  13   9     1975.87     2889.65    758.93 o
 -10  13   9     5117.60     4662.63   1478.15 o
  -9  13   9     1190.54     1204.10    619.45 o
  -8  13   9    16416.19    14279.76   2488.89 o
  -7  13   9     9614.38     8371.89    951.07 o
  -6  13   9     3433.56     3351.69    681.71 o
  -5  13   9      522.88      295.65    544.42 o
  -4  13   9    10109.02    10880.28    785.87 o
  -3  13   9     1949.64     2239.70    615.60 o
  -2  13   9    12581.15    13856.75   1438.08 o
  -1  13   9     3239.43     3485.28    398.88 o
   0  13   9       95.47     -440.37    742.33 o
   1  13   9      839.07      583.93    739.64 o
   2  13   9     5848.38     7789.56   1107.89 o
   3  13   9      809.30     1394.83    532.58 o
   4  13   9    25769.55    27755.88   1904.60 o
   5  13   9     5615.51     6504.81    775.22 o
   6  13   9     2332.88     3296.71    546.94 o
   7  13   9      323.03      787.64    549.59 o
   8  13   9    13452.26    14884.47   1127.70 o
   9  13   9      186.24     -113.45    631.49 o
  10  13   9    13074.33    16121.85   1287.94 o
 -12  14   9     5243.92     4963.19   1010.19 o
 -11  14   9        1.03      224.65    695.40 o
 -10  14   9     3430.22     1837.28    793.90 o
  -9  14   9       90.48      252.98    705.23 o
  -8  14   9      254.10      622.23    767.92 o
  -7  14   9     2168.18     1733.97    702.88 o
  -6  14   9     6095.32     6755.92    976.82 o
  -5  14   9       68.06      655.76    561.39 o
  -4  14   9     6519.45     7362.44    778.26 o
  -3  14   9     7916.37     8519.57    715.28 o
  -2  14   9     1231.20      820.11    352.86 o
  -1  14   9     1038.29      728.62    745.36 o
   0  14   9     5624.54     6336.91   1050.91 o
   1  14   9      503.35      670.26    768.82 o
   2  14   9    11568.71    11205.79   1387.51 o
   3  14   9     1874.97     1813.26    513.59 o
   4  14   9      135.94     -689.01    426.25 o
   5  14   9      310.16     -761.10    570.48 o
   6  14   9     6823.48     9101.92   1826.04 o
   7  14   9      213.85       36.98    539.98 o
   8  14   9     5030.69     6256.94    806.00 o
   9  14   9     2349.33     2065.73   1015.78 o
  10  14   9      353.23      595.99    745.19 o
 -12  15   9       53.43     -352.83    780.15 o
 -11  15   9     1715.97     1648.20    740.05 o
 -10  15   9     4369.91     4477.94    920.92 o
  -9  15   9      501.47     1234.80    938.81 o
  -8  15   9     9445.92    10063.09   2582.77 o
  -7  15   9     3748.00     4620.59    998.19 o
  -6  15   9     2828.01     2727.90    733.42 o
  -5  15   9     4483.59     5669.03    896.41 o
  -4  15   9     7669.71     8653.71    893.50 o
  -3  15   9     5917.50     6138.23    801.68 o
  -2  15   9    21223.79    21852.42   3317.95 o
  -1  15   9     2365.47     1021.20   1983.39 o
   0  15   9      312.14      812.87    755.37 o
   1  15   9     8303.88     9310.50   3442.89 o
   2  15   9    12590.21    12895.04   1643.75 o
   3  15   9      224.97     1375.13    909.67 o
   4  15   9    15011.64    15541.31   1443.87 o
   5  15   9     4265.44     5234.95    706.36 o
   6  15   9     1393.89     2826.57    668.22 o
   7  15   9     2937.03     3081.52    616.85 o
   8  15   9     8634.75     9399.87   1423.53 o
   9  15   9      470.62      737.86   1234.73 o
 -11  16   9      216.61      688.88    741.82 o
 -10  16   9     1871.28      656.02   1136.16 o
  -9  16   9     1919.14     2303.41   1040.24 o
  -8  16   9       33.71     -842.52    826.31 o
  -7  16   9     1350.29     1016.06    832.30 o
  -6  16   9     2958.72     3324.90   1834.97 o
  -5  16   9       91.77      423.53    696.89 o
  -4  16   9     9783.18    10140.67    980.68 o
  -3  16   9    19214.62    11469.31   1412.51 o
  -2  16   9     2632.95     2331.73    562.13 o
  -1  16   9     1470.49      964.74    887.15 o
   0  16   9     8839.74     7493.11   1722.30 o
   1  16   9      931.50      475.85    794.89 o
   2  16   9     4387.99     2047.80   1556.60 o
   3  16   9     5425.42     6486.23   1211.04 o
   4  16   9       12.39      674.92    922.97 o
   5  16   9     3981.83     4673.53    867.90 o
   6  16   9     1265.21     2346.39    845.15 o
   7  16   9      269.85      607.50    550.51 o
   8  16   9     3851.14     5446.17    799.20 o
   9  16   9     6872.06     9388.47   1264.61 o
 -11  17   9     2128.36     2215.45    939.40 o
 -10  17   9     1628.40     1211.79    964.35 o
  -9  17   9      663.21      151.47    950.20 o
  -8  17   9     4609.49     2484.93   2174.70 o
  -7  17   9     1571.46     1358.78   1503.04 o
  -6  17   9      198.00      304.03    773.50 o
  -5  17   9     3318.91     3655.59    955.60 o
  -4  17   9     2113.90     2733.22    788.60 o
  -3  17   9     2025.08     2851.65    741.87 o
  -2  17   9     9273.90     8681.98   1743.52 o
  -1  17   9     1866.03       76.49    887.02 o
   0  17   9       73.54      705.54    869.68 o
   1  17   9     2636.08     1617.29    889.95 o
   2  17   9     5311.50     5289.04   1141.63 o
   3  17   9      344.60      122.99    898.66 o
   4  17   9     8254.21     8674.33   1402.94 o
   5  17   9     2800.05     3935.07    959.81 o
   6  17   9      211.10     -197.77    833.34 o
   7  17   9     7174.55    11114.93    964.48 o
   8  17   9     1716.29     2741.98    741.27 o
 -10  18   9     1540.30      508.77    840.07 o
  -9  18   9     3425.29     3445.36   1139.50 o
  -8  18   9      744.66      533.79    996.44 o
  -7  18   9     3317.46     5035.38   2012.59 o
  -6  18   9     2192.11     3327.65   2042.32 o
  -5  18   9      524.25      517.62    781.79 o
  -4  18   9      941.06     2130.92    833.74 o
  -2  18   9       70.10     -917.71   1129.27 o
  -1  18   9     5005.90     4474.44   1507.96 o
   0  18   9     5731.67     5112.17   1545.40 o
   1  18   9      812.18      -79.72   1119.78 o
   2  18   9     3963.64     2827.11   1419.11 o
   3  18   9     5708.10     2236.33   1260.75 o
   4  18   9       29.14      474.89   1251.26 o
   5  18   9     3918.97     1587.50   1447.59 o
   6  18   9     1311.80     3327.98   1022.50 o
   7  18   9      595.38      264.83    696.77 o
 -10  19   9      277.69     -578.43   1386.15 o
  -9  19   9      706.62     -402.33   1016.77 o
  -8  19   9     2649.10     2541.15   1223.41 o
  -7  19   9     1454.26      753.27    955.68 o
  -6  19   9      247.96     -346.73    818.58 o
  -5  19   9     3333.40     3002.59    891.06 o
  -4  19   9      162.05     1024.30   1319.69 o
  -3  19   9     3739.49      753.62   1269.35 o
  -2  19   9     1713.62     -626.79   1211.49 o
  -1  19   9     1968.11     1339.57   1271.68 o
   0  19   9      433.45      321.55   1172.08 o
   1  19   9     4922.49     5863.64   1667.39 o
   2  19   9      901.32      282.50   1187.31 o
   3  19   9      103.75      534.18   1315.75 o
   4  19   9     2760.12     1238.72   1357.13 o
   5  19   9     5170.74     2363.69   1661.84 o
   6  19   9      204.06    -1134.11    827.96 o
   7  19   9     5254.73     6795.48    983.69 o
  -9  20   9     3873.09     4583.67   1280.81 o
  -8  20   9       68.28      438.48    998.14 o
  -7  20   9     3048.68      781.93   1474.28 o
  -6  20   9      492.99       34.21   1391.52 o
  -5  20   9      721.36     -220.69   1347.99 o
  -4  20   9      630.06     -499.61   1239.08 o
  -3  20   9    15271.55     9778.28   1978.01 o
  -2  20   9      331.30      669.61   1308.58 o
  -1  20   9     6108.96     3319.38   1470.16 o
   0  20   9      510.52     -626.79   1229.23 o
   1  20   9      784.19     -883.14   1153.27 o
   2  20   9     2904.07     3505.50   1535.55 o
   3  20   9     9808.35     7489.83   1853.33 o
   4  20   9      628.95      243.27   1320.23 o
   5  20   9     2251.15     -345.37   1313.78 o
   6  20   9      511.37     1067.83   1612.22 o
  -8  21   9      702.89      462.35   1547.91 o
  -7  21   9     2566.62       -5.73   1578.72 o
  -6  21   9      449.19     2400.95   1623.68 o
  -5  21   9     5158.38     3214.76   1646.61 o
  -4  21   9      174.96    -1049.38   1336.53 o
  -3  21   9      891.85     2114.16   1476.97 o
  -2  21   9      128.74     -179.49   1282.79 o
  -1  21   9     2723.05     1455.30   1349.07 o
   0  21   9       22.21     1076.78   1343.87 o
   1  21   9     7872.16     6670.82   1839.90 o
   2  21   9        7.90     1193.22   1406.57 o
   3  21   9      432.29      277.30   1353.55 o
   4  21   9      343.87     -769.03   1186.41 o
   5  21   9     4573.90     3305.59   1702.50 o
  -6  22   9       22.30    -1006.56   1578.00 o
  -5  22   9     1554.47      305.78   1555.07 o
  -4  22   9      708.66     3657.23   1730.27 o
  -3  22   9     5641.24     4098.26   1639.63 o
  -2  22   9      758.16    -1623.50   1290.31 o
  -1  22   9     5211.66     1105.44   1438.10 o
   0  22   9       18.45      -39.41   1340.83 o
   1  22   9      438.85     1632.28   1423.23 o
   2  22   9      120.59     -971.45   1259.14 o
   3  22   9     5289.48     1150.59   1498.65 o
  -5  23   9     5121.55     5249.20   1857.10 o
  -4  23   9      415.03     -930.07   1392.42 o
  -3  23   9      302.08     1658.44   1530.89 o
  -2  23   9       51.82     1309.66   1529.28 o
  -1  23   9     1304.82      -52.49   1464.25 o
   0  23   9      225.79    -1104.91   1325.96 o
   1  23   9     6228.55     5144.05   1828.79 o
   2  23   9       62.10     -225.17   1391.88 o
 -14   0  10    13200.76    13579.01   1870.46 o
 -12   0  10     9612.59    12184.35   1590.46 o
 -10   0  10     3731.57     4282.63    675.64 o
  -8   0  10     9916.40    10418.12    823.15 o
  -6   0  10     6090.85     6071.44    588.86 o
  -4   0  10    10892.78    11281.02    886.54 o
  -2   0  10    98142.93    96585.73   5352.53 o
   0   0  10     9936.16     9393.63    789.61 o
   2   0  10      121.39      296.16    408.21 o
   4   0  10    34602.19    31748.36   2154.71 o
   6   0  10     4157.82     2945.00    844.99 o
   8   0  10     2477.84     1828.94    927.41 o
  10   0  10    13173.18    11984.04   1653.55 o
  12   0  10     4439.07     7242.38   1534.56 o
 -15   1  10       18.60     -691.30    686.80 o
 -14   1  10     7896.10     8251.44   1012.75 o
 -13   1  10     1998.20     1506.89    552.26 o
 -12   1  10     1785.27     1971.89    458.82 o
 -11   1  10     1454.62     1459.75    424.20 o
 -10   1  10    25148.48    25922.15   1676.35 o
  -9   1  10      250.48      496.66    347.95 o
  -8   1  10    14918.02    16124.83    754.06 o
  -7   1  10      314.57      244.86    291.96 o
  -6   1  10     1528.59      817.57    306.64 o
  -5   1  10      439.35      110.37    360.66 o
  -4   1  10    63578.93    61169.18   2457.25 o
  -3   1  10      645.20      824.43    374.79 o
  -2   1  10    40450.15    40639.81   1549.05 o
  -1   1  10     1061.67     1197.56    275.83 o
   0   1  10     6509.88     6346.86    421.59 o
   1   1  10     1735.79     1620.61    226.55 o
   2   1  10    24187.67    22313.35   1015.76 o
   3   1  10      168.69      189.36    328.73 o
   4   1  10     4466.70     5055.26    530.72 o
   5   1  10       41.22     -307.92    302.27 o
   6   1  10     2536.37     1662.29    569.80 o
   7   1  10      387.82    -1073.02    639.75 o
   8   1  10    29791.79    28473.37   1728.55 o
   9   1  10      628.01       69.01    645.28 o
  10   1  10     8384.63     8924.61   1030.91 o
  11   1  10      293.22       55.16    747.59 o
  12   1  10     2654.05     3479.19    957.89 o
 -15   2  10     1399.41      926.61    745.00 o
 -14   2  10    10200.97     9214.85   1332.34 o
 -13   2  10      726.49     1239.89    539.36 o
 -12   2  10    11123.41    11773.38    766.40 o
 -11   2  10     2298.35     2625.80    464.94 o
 -10   2  10     2518.58     3133.98    439.24 o
  -9   2  10       52.77      192.53    334.47 o
  -8   2  10    11544.30    11922.36    634.54 o
  -7   2  10     2698.42     2199.10    342.02 o
  -6   2  10    17085.35    17230.77    793.20 o
  -5   2  10     3426.23     3293.25    352.12 o
  -4   2  10       97.43      204.53    283.57 o
  -3   2  10     9735.73     9675.16    520.25 o
  -2   2  10    17013.13    16294.24    721.52 o
  -1   2  10     1757.98     2352.95    297.57 o
   0   2  10    29557.89    29238.42   1156.39 o
   1   2  10     5791.89     5182.33    418.07 o
   2   2  10    11071.39    11613.66    657.81 o
   3   2  10     5597.92     6645.72    515.32 o
   4   2  10    16145.57    17487.51   1001.33 o
   5   2  10    10813.20    11260.51    759.95 o
   6   2  10    18744.68    19340.07   1098.19 o
   7   2  10    10901.14    11738.53   1110.10 o
   8   2  10     1118.17     1085.54    696.38 o
   9   2  10     4203.33     4368.05   1077.45 o
  10   2  10    14039.28    13682.12   1209.10 o
  11   2  10       64.64     -220.22    711.42 o
  12   2  10     3605.76     3327.82    906.41 o
 -15   3  10      270.92      108.88    729.30 o
 -14   3  10     4092.55     4343.26    728.35 o
 -13   3  10      972.25     -293.75    548.52 o
 -12   3  10     2271.22     2806.24    546.63 o
 -11   3  10     1254.86     1186.99    477.27 o
 -10   3  10    25389.27    26759.09   1362.69 o
  -9   3  10      168.59     -187.28    335.42 o
  -8   3  10     5830.53     5607.69    492.65 o
  -7   3  10      998.14      850.55    330.06 o
  -6   3  10     4114.87     3562.02    371.00 o
  -5   3  10     4846.19     5120.27    396.33 o
  -4   3  10    32083.19    32949.59   1278.88 o
  -3   3  10     2290.28     2247.56    299.28 o
  -2   3  10    30671.99    29678.06   1169.52 o
  -1   3  10    13731.81    14900.75    672.02 o
   0   3  10     3298.83     4322.63    408.30 o
   1   3  10       91.18     -142.11    376.35 o
   2   3  10    19958.49    19047.99    901.91 o
   3   3  10      180.24     -128.13    309.11 o
   4   3  10     3313.88     2749.77    523.63 o
   5   3  10     1325.52     1519.09    522.43 o
   6   3  10     4258.59     4333.81    555.99 o
   7   3  10      182.51       14.50    681.87 o
   8   3  10    25522.96    26319.99   1639.98 o
   9   3  10       40.78      443.62    643.99 o
  10   3  10     3804.66     3143.54    781.99 o
  11   3  10     2544.39     2681.21    831.17 o
  12   3  10     1174.47     1642.03    816.03 o
 -15   4  10     3497.31     3092.37    870.33 o
 -14   4  10     4996.28     5988.57    780.74 o
 -13   4  10     1174.67      932.12    600.69 o
 -12   4  10     6595.55     7638.66    756.12 o
 -11   4  10     7828.31     7851.75    596.48 o
 -10   4  10     4750.54     5160.65    529.24 o
  -9   4  10     2596.43     2109.83    388.97 o
  -8   4  10     8119.31     8300.52    521.48 o
  -7   4  10     2953.55     2659.37    378.41 o
  -6   4  10    17750.34    16899.76    772.70 o
  -5   4  10     7527.18     8212.88    491.78 o
  -4   4  10       22.86       17.97    230.88 o
  -3   4  10     8278.54     8757.22    445.53 o
  -2   4  10    29874.10    29339.40   1150.29 o
  -1   4  10      218.61      301.22    239.13 o
   0   4  10    35004.97    34864.84   1343.88 o
   1   4  10    25337.79    22800.31   1018.33 o
   2   4  10     1260.54     1127.62    313.05 o
   3   4  10     3653.63     3257.10    403.26 o
   4   4  10    40159.69    39034.33   1820.36 o
   5   4  10    14451.24    15932.27    962.22 o
   6   4  10     9826.67    10737.84    908.84 o
   7   4  10     9282.59    10581.75    825.66 o
   8   4  10      149.32     -561.88    620.70 o
   9   4  10    10231.87    11596.00   1474.50 o
  10   4  10     5229.75     4502.44    852.41 o
  11   4  10        4.80     -803.22    708.42 o
  12   4  10     8120.59     7377.62   1061.99 o
 -15   5  10      322.99      384.11    776.99 o
 -14   5  10     1209.24     1686.62    659.90 o
 -13   5  10     2862.14     3940.75    682.60 o
 -12   5  10     1048.53      300.50    549.66 o
 -11   5  10      784.02     1248.30    523.12 o
 -10   5  10    12407.83    13519.28    735.37 o
  -9   5  10     1493.87     1017.20    368.44 o
  -8   5  10     7279.30     8321.59    617.90 o
  -7   5  10    10068.62    12668.11    663.84 o
  -6   5  10    10391.47    10886.55    594.86 o
  -5   5  10    13011.48    13057.43    641.75 o
  -4   5  10    16643.16    16967.88    693.48 o
  -3   5  10      522.20      462.39    222.58 o
  -2   5  10     7130.18     7547.46    398.19 o
  -1   5  10    14102.55    14848.56    662.62 o
   0   5  10      440.35      511.28    300.24 o
   1   5  10    10155.73    11367.91    614.41 o
   2   5  10     9496.07     9214.56    558.57 o
   3   5  10     2877.72     3045.80    385.21 o
   4   5  10     5014.52     5673.88    641.45 o
   5   5  10     4044.61     5958.89    644.86 o
   6   5  10     7113.50     8453.53    855.01 o
   7   5  10     1480.26     1327.68    519.14 o
   8   5  10     9769.24    10408.19    992.63 o
   9   5  10     1814.80     2632.78   1052.67 o
  10   5  10     2351.97     2218.77    754.28 o
  11   5  10     8245.74     9450.39   1085.23 o
  12   5  10       54.44     1189.50    925.82 o
 -15   6  10     3094.24     2548.31    737.80 o
 -14   6  10     1527.36     1385.74    654.10 o
 -13   6  10     1858.85     2030.05    636.40 o
 -12   6  10     5735.87     6548.58    730.85 o
 -11   6  10     4899.08     5636.41    661.75 o
 -10   6  10     2083.05     2148.12    514.29 o
  -9   6  10    10781.37    11308.01    651.43 o
  -8   6  10     8554.10    10475.31    680.67 o
  -7   6  10      720.73     -129.70    307.86 o
  -6   6  10    11346.34    12726.44    652.83 o
  -5   6  10    12011.94    11785.33    566.04 o
  -4   6  10       15.63     -227.78    224.69 o
  -3   6  10     3940.81     3858.02    301.98 o
  -2   6  10    13043.56    14032.18    581.57 o
  -1   6  10       28.04     -201.88    334.96 o
   0   6  10    23077.54    23646.54   1178.91 o
   1   6  10    19433.50    17805.54   1257.49 o
   2   6  10     4616.36     4788.92    410.51 o
   3   6  10    12611.11    12696.99    697.59 o
   4   6  10    14446.12    14430.31    852.21 o
   5   6  10     2433.31     2757.57    474.97 o
   6   6  10    13083.85    14523.50    945.62 o
   7   6  10    10010.31    10895.71    973.63 o
   8   6  10       42.55        1.46    605.50 o
   9   6  10     4183.08     4245.80    804.48 o
  10   6  10     1690.86     1620.08    740.84 o
  11   6  10       13.23      103.42    909.09 o
 -14   7  10      491.57      -12.64    681.65 o
 -13   7  10     3373.54     3574.58    695.10 o
 -12   7  10      266.72      834.62    601.42 o
 -11   7  10     4126.25     5386.81    664.63 o
 -10   7  10     4395.03     3649.24    571.83 o
  -9   7  10     2329.76     2073.41    427.15 o
  -8   7  10     4396.75     4611.37    465.37 o
  -7   7  10    17579.28    18122.98    906.46 o
  -6   7  10     3809.55     3215.28    371.87 o
  -5   7  10    16615.63    18004.23    740.96 o
  -4   7  10     3075.72     3458.00    304.00 o
  -3   7  10     1067.06     1238.06    264.77 o
  -2   7  10      913.43      533.47    307.00 o
  -1   7  10    25962.18    24620.21   1084.75 o
   0   7  10       34.48     -175.45    247.85 o
   1   7  10    28567.56    29309.06   1397.36 o
   2   7  10     6127.47     5924.61    670.87 o
   3   7  10     2018.70     1696.51    412.45 o
   4   7  10     1935.54     2201.27    359.87 o
   5   7  10    27070.33    26166.37   1325.42 o
   6   7  10     1222.24     2129.80    635.31 o
   7   7  10     1847.17     2385.88    650.01 o
   8   7  10     2761.11     2401.11    699.88 o
   9   7  10     1874.57     1796.80    712.25 o
  10   7  10     4142.02     3597.72    977.25 o
  11   7  10    11718.91    15159.91   2042.57 o
 -14   8  10      599.27      228.25    757.25 o
 -13   8  10      703.58      475.96    610.58 o
 -12   8  10     1531.56      907.39    656.65 o
 -11   8  10     8743.49     8302.59    771.77 o
 -10   8  10      239.97       83.81    480.03 o
  -9   8  10    12471.21    12720.01    967.24 o
  -8   8  10     1600.31     1779.37    423.48 o
  -7   8  10      551.69      258.80    380.51 o
  -6   8  10     7492.05     7594.40    498.31 o
  -5   8  10    13569.36    14185.14    638.62 o
  -4   8  10     3351.62     3835.73    358.28 o
  -3   8  10     3323.44     2409.86    368.46 o
  -2   8  10     5966.81     6811.90    457.86 o
  -1   8  10     2472.80     2908.26    392.69 o
   0   8  10    10052.66    10531.47    682.76 o
   1   8  10    13611.24    13000.44    886.83 o
   2   8  10       43.49      246.15    433.74 o
   3   8  10    21460.43    21930.95   1126.31 o
   4   8  10     3447.76     3616.10    345.84 o
   5   8  10     1425.68     1824.84    610.92 o
   6   8  10     3558.07     3342.33    644.19 o
   7   8  10     9086.38    10119.80    942.23 o
   8   8  10       32.48     -163.51    519.22 o
   9   8  10     2401.54     2888.19    738.70 o
  10   8  10     2961.68     4104.11    803.81 o
  11   8  10      349.90      593.19    907.94 o
 -14   9  10      251.17      807.36    803.44 o
 -13   9  10     6267.94     5304.91    815.84 o
 -12   9  10      359.91      492.07    625.63 o
 -11   9  10     5030.27     5010.88    672.51 o
 -10   9  10      944.43      647.51    489.63 o
  -9   9  10     2045.64     1475.73    532.15 o
  -8   9  10      330.60     -150.12    440.66 o
  -7   9  10    33308.95    38777.59   1822.22 o
  -6   9  10      105.02     -166.41    333.37 o
  -5   9  10    11204.63    13464.46    676.44 o
  -4   9  10     2792.44     2606.58    359.35 o
  -3   9  10      649.25      963.43    285.87 o
  -2   9  10     1123.89      835.42    339.65 o
  -1   9  10    20628.16    23476.57   1151.18 o
   0   9  10      383.28      485.98    328.73 o
   1   9  10    22834.68    21511.41   1264.91 o
   2   9  10     2231.10     2355.06    493.55 o
   3   9  10     2489.37     2064.93    531.48 o
   4   9  10      132.31     -163.72    288.90 o
   5   9  10    31519.49    28871.87   1593.23 o
   6   9  10        6.08     -662.82    502.98 o
   7   9  10     5495.30     6285.77    677.25 o
   8   9  10     1031.76      322.05    613.87 o
   9   9  10     4138.77     4014.04    778.36 o
  10   9  10      922.21      177.94    679.28 o
  11   9  10    23546.94    24163.86   2604.03 o
 -14  10  10       23.10       50.76    762.81 o
 -13  10  10     1598.85     3132.12    836.03 o
 -12  10  10       35.56     -729.74    595.09 o
 -11  10  10     6154.04     6443.17    806.40 o
 -10  10  10     1377.10      569.46    649.92 o
  -9  10  10     9274.66     8903.56    879.36 o
  -8  10  10       15.66     -272.16    457.65 o
  -7  10  10      650.72      763.15    432.56 o
  -6  10  10     1941.39     1726.33    350.89 o
  -5  10  10    17535.80    17518.05   1375.06 o
  -4  10  10     1587.34      823.55    287.93 o
  -3  10  10     5989.85     7138.92    549.79 o
  -2  10  10      357.31      290.54    317.97 o
  -1  10  10       16.25     -602.67    301.33 o
   0  10  10       23.38       61.35    425.12 o
   1  10  10    40172.32    38672.91   2008.31 o
   2  10  10      116.43     -203.88    410.60 o
   3  10  10    14915.92    13667.04    986.63 o
   4  10  10      595.26      622.43    345.44 o
   5  10  10     1098.01      275.15    670.76 o
   6  10  10     6034.66     6472.84    743.59 o
   7  10  10     7790.42     8200.36    825.61 o
   8  10  10      265.27      341.89    606.62 o
   9  10  10     3321.32     2447.69    749.28 o
  10  10  10     1037.77      257.57    688.40 o
 -13  11  10     5557.72     5777.96    939.95 o
 -12  11  10       75.83     -649.96    671.45 o
 -11  11  10     3141.05     2419.10    656.43 o
 -10  11  10       15.20      150.59    554.61 o
  -9  11  10      948.03      -86.59    560.79 o
  -8  11  10        5.61     -967.56    483.78 o
  -7  11  10    25181.85    29329.72   1965.77 o
  -6  11  10     3450.63     3729.55    577.86 o
  -5  11  10    18848.72    17584.99   1573.93 o
  -4  11  10     1406.14      585.30    348.87 o
  -3  11  10      582.84      440.88    372.91 o
  -2  11  10     1129.03     1211.35    331.68 o
  -1  11  10    16044.38    17216.11    999.00 o
   0  11  10      670.77      260.05    381.60 o
   1  11  10    15840.55    15609.22    991.69 o
   2  11  10      447.02      140.44    423.20 o
   3  11  10     1691.24     1240.12    497.82 o
   4  11  10     1295.62     1174.01    804.94 o
   5  11  10    17929.96    19357.12   1354.26 o
   6  11  10       88.18     -493.61    971.61 o
   7  11  10     3519.71     3474.89    971.25 o
   8  11  10      370.72       32.05    776.51 o
   9  11  10     3667.89     3885.51    794.30 o
  10  11  10      728.63      504.40    906.20 o
 -13  12  10      317.35      -33.10    773.49 o
 -12  12  10      152.00      -78.75    695.83 o
 -11  12  10     6925.24     6388.01    884.02 o
 -10  12  10     3165.55     3587.81    730.56 o
  -9  12  10    13443.46    11584.32   1552.50 o
  -8  12  10      439.79     -372.37    573.54 o
  -7  12  10     3637.46     4240.68    827.86 o
  -6  12  10      283.39     -544.80    528.75 o
  -5  12  10     8252.54     8207.14    873.70 o
  -4  12  10      384.57     -762.48    492.08 o
  -3  12  10    15177.98    15759.82   2034.99 o
  -2  12  10      812.78      333.43    299.75 o
  -1  12  10     1639.52     1516.29    381.96 o
   0  12  10     3253.00     1995.76    669.46 o
   1  12  10    16218.79    16339.37   1024.78 o
   2  12  10     2868.24     3057.25    490.91 o
   3  12  10    15763.56    14741.65   1188.82 o
   4  12  10     5889.46     7234.90   1012.21 o
   5  12  10     4388.08     4817.00    629.68 o
   6  12  10       11.58       -0.20    581.47 o
   7  12  10     6314.74     7198.06   1233.82 o
   8  12  10      285.77     -770.39    583.39 o
   9  12  10     6130.14     7186.00    881.34 o
  10  12  10      500.14      498.15    693.65 o
 -13  13  10     5467.28     4706.53    944.38 o
 -12  13  10        2.89     -984.56    669.67 o
 -11  13  10     1217.84      706.46    701.21 o
 -10  13  10     1091.72      621.51    738.43 o
  -9  13  10     5529.49     4755.89    735.05 o
  -8  13  10       73.34      535.80    578.75 o
  -7  13  10     7244.65     6488.19   1095.70 o
  -6  13  10     3980.75     4994.91    794.52 o
  -5  13  10    12982.16    12065.64   1737.03 o
  -4  13  10      538.59     1050.48    524.95 o
  -3  13  10      161.21      326.98    493.60 o
  -2  13  10     1531.83     1034.99    378.70 o
  -1  13  10    15764.63    15672.80    994.73 o
   0  13  10      270.93       14.19    403.19 o
   1  13  10     3160.88     2808.68    494.68 o
   2  13  10      135.53       28.26    423.59 o
   3  13  10     1765.78      970.96    538.00 o
   4  13  10      230.12      405.13    648.61 o
   5  13  10     8660.81     9040.22   1842.05 o
   6  13  10      390.95      187.33    599.15 o
   7  13  10     2422.29     2692.45    638.87 o
   8  13  10     1785.53     1981.70    781.52 o
   9  13  10     3260.76     3281.79    739.58 o
 -12  14  10      534.18      -39.33   1138.85 o
 -11  14  10     3168.11     2637.04    770.83 o
 -10  14  10      225.15     1171.88    774.83 o
  -9  14  10    13354.73    14817.97   2478.15 o
  -8  14  10      184.06      620.43    781.85 o
  -7  14  10     1124.06     1407.95    855.87 o
  -6  14  10     1997.40     1713.34    652.14 o
  -5  14  10     8213.43     7876.36    881.07 o
  -4  14  10     2513.68     2246.13    607.47 o
  -3  14  10    12329.75    13370.92   1902.06 o
  -2  14  10     8692.70     8554.97   1235.98 o
  -1  14  10       13.60     -396.37    418.33 o
   0  14  10     5345.72     7192.91   3116.87 o
   1  14  10    12039.04     9440.36   1306.02 o
   2  14  10      694.46      935.85    839.23 o
   3  14  10    23724.19    20652.29   1505.28 o
   4  14  10     4666.09     5645.36    786.77 o
   5  14  10     1918.92     2480.79    827.53 o
   6  14  10      994.36      264.22    577.51 o
   7  14  10     6778.69     7972.77    857.51 o
   8  14  10      255.79      139.53    613.56 o
   9  14  10    11211.44    13972.23   1142.76 o
 -12  15  10       19.25     -165.05    725.63 o
 -11  15  10      179.08      181.44    661.54 o
 -10  15  10     1711.79     1461.79    796.86 o
  -9  15  10     3219.29     3553.39    855.85 o
  -8  15  10     1192.89     2407.29    921.74 o
  -7  15  10     7385.52     8097.24   2302.79 o
  -6  15  10     1879.04     1420.83    859.29 o
  -5  15  10     4886.73     4206.91    928.12 o
  -4  15  10     9106.91    11542.79   2127.05 o
  -3  15  10      273.58      448.94    526.89 o
  -2  15  10      324.47      213.93    450.40 o
  -1  15  10    15820.53    12373.79   1449.87 o
   0  15  10     2360.17     1740.08    823.46 o
   1  15  10     1652.59     -271.73    817.67 o
   2  15  10     1038.58     1528.06    889.75 o
   3  15  10     1998.06     2185.35   1036.98 o
   4  15  10     1270.02     1497.52    595.82 o
   5  15  10     4682.93     3864.50    863.51 o
   6  15  10      908.27      997.81    595.95 o
   7  15  10     2289.61     4658.61    679.59 o
   8  15  10     5608.08     6842.75    834.24 o
   9  15  10     2923.52     2986.40    868.63 o
 -11  16  10     3329.96     3009.30    833.66 o
 -10  16  10      501.06      716.16    783.23 o
  -9  16  10     6427.79     7176.92   1857.80 o
  -8  16  10     1025.22     1558.67    927.90 o
  -7  16  10      675.55      846.66   1205.76 o
  -6  16  10      812.50     1239.13    771.91 o
  -5  16  10     2167.33     3044.73    814.92 o
  -4  16  10      966.27     1450.79    609.98 o
  -3  16  10     8144.39     5753.96   1144.50 o
  -2  16  10    14637.42    16021.32   2654.45 o
  -1  16  10       43.67    -1227.57    739.48 o
   0  16  10     1403.19     1882.40    928.31 o
   1  16  10     6784.71     6305.36   1164.14 o
   2  16  10      342.91      255.51    851.87 o
   3  16  10    10262.77    10378.74   1475.36 o
   4  16  10     3668.55     4021.79   1181.22 o
   5  16  10      463.55      448.80    704.42 o
   6  16  10     2067.44      110.80   1989.66 o
   7  16  10     1983.20     1964.97    599.42 o
   8  16  10      678.00     1352.34    974.59 o
 -11  17  10      142.99     -285.81    718.42 o
 -10  17  10     4743.90     5751.88   1959.50 o
  -9  17  10     1077.92      444.29    970.17 o
  -8  17  10     3066.80     2389.52   1008.06 o
  -7  17  10     6072.78     4924.46   1562.33 o
  -6  17  10      647.70      -37.41   1326.05 o
  -5  17  10     3323.88     4520.84   1578.18 o
  -4  17  10    10298.90    14244.04   4746.64 o
  -3  17  10      698.82     1586.23    661.39 o
  -2  17  10     7830.17     7352.43   1731.88 o
  -1  17  10     5820.07     3856.35   1051.83 o
   0  17  10      895.58      868.70    904.36 o
   1  17  10     1409.12     -665.49    979.60 o
   2  17  10     5970.01     6280.23   1197.70 o
   3  17  10      416.25     -335.42    922.51 o
   4  17  10      982.84     1034.86   1015.75 o
   5  17  10     3234.68     1599.14   1515.66 o
   7  17  10     1304.00     2605.17   1150.59 o
 -10  18  10        7.70       86.95    841.94 o
  -9  18  10     2130.87     1432.35   2073.13 o
  -8  18  10     1312.86     4230.24   1206.92 o
  -7  18  10       69.37     -722.22    815.25 o
  -6  18  10     1733.13     1885.35   1768.42 o
  -5  18  10      536.10     1817.21    808.63 o
  -4  18  10      181.90      -79.15   1128.19 o
  -3  18  10     2356.22     1879.61    693.30 o
  -2  18  10     4908.81     5024.03   1576.57 o
  -1  18  10        4.90     -632.71   1146.65 o
   0  18  10     4767.85     3784.59   1406.57 o
   1  18  10     2193.54     2277.17   1407.47 o
   2  18  10      381.88      933.12   1260.22 o
   3  18  10     7117.06     4723.26   1637.83 o
   4  18  10     2798.14     1603.62   1421.98 o
   5  18  10       56.45      926.31   1494.53 o
   6  18  10     4145.14     3495.11   1758.39 o
   7  18  10     2113.09     6125.89   1351.40 o
  -9  19  10      623.88    -1018.19   1011.31 o
  -8  19  10     3747.26     4323.02   2004.70 o
  -7  19  10     5094.93     4888.44   1541.64 o
  -6  19  10     1282.19      801.81    915.15 o
  -5  19  10      967.93     1577.28    882.47 o
  -4  19  10    13067.07     9077.33   1977.48 o
  -3  19  10      323.68     -223.38   1231.38 o
  -2  19  10     4821.82     4139.64   1496.50 o
  -1  19  10     1011.42     -803.96   1147.36 o
   0  19  10     1019.10     -180.93   1213.64 o
   1  19  10     1166.60     -777.81   1185.52 o
   2  19  10     6649.58     5118.08   1674.20 o
   3  19  10      158.92     -100.67   1096.49 o
   4  19  10     1824.39     1509.22   1410.87 o
   5  19  10     1092.63     -202.96   1336.35 o
   6  19  10     2324.67       64.13   1461.03 o
  -8  20  10     2421.44      180.39   1189.55 o
  -7  20  10       54.10     -352.10    948.52 o
  -6  20  10     2265.35     1589.33   1628.70 o
  -5  20  10      181.01     -249.00   1359.10 o
  -4  20  10      139.71     2172.20   1417.50 o
  -3  20  10     1078.73     1042.21   1418.75 o
  -2  20  10     7329.49     4965.81   1625.65 o
  -1  20  10      155.78     1191.61   1328.29 o
   0  20  10     4865.84     3566.05   1474.82 o
   1  20  10       49.46     3107.46   1504.74 o
   2  20  10        6.05     -699.88   1148.44 o
   3  20  10     3289.98     1162.23   1429.14 o
   4  20  10     5570.28     5341.64   1849.93 o
   5  20  10      708.90     -509.64   1393.49 o
  -7  21  10     1524.23     1100.97   1579.26 o
  -6  21  10     1380.91     2109.32   1719.70 o
  -5  21  10      147.62     -109.09   1411.41 o
  -4  21  10     7782.20     4915.30   1742.09 o
  -3  21  10      117.09     -163.37   1373.97 o
  -2  21  10     3779.19     3403.75   1548.98 o
  -1  21  10       97.22      465.75   1317.18 o
   0  21  10      130.18     -687.16   1241.59 o
   1  21  10      215.69    -1066.93   1255.56 o
   2  21  10     5202.13     3831.71   1556.51 o
   3  21  10        4.83      206.54   1430.93 o
   4  21  10     1519.67      964.82   1529.82 o
  -6  22  10     4657.60     1631.57   1611.50 o
  -5  22  10       41.35      276.41   1382.93 o
  -4  22  10      284.81       14.51   1392.24 o
  -3  22  10       27.62     -859.13   1333.66 o
  -2  22  10     2712.57      855.73   1473.75 o
  -1  22  10      106.04      592.58   1377.19 o
   0  22  10    10266.38     6925.55   1824.14 o
   1  22  10      250.09    -2082.63   1307.33 o
   2  22  10       13.78     1362.15   1505.81 o
   3  22  10      165.96       10.21   1349.43 o
  -3  23  10        1.17       45.86   1439.89 o
  -2  23  10     1235.61     2695.27   1604.69 o
  -1  23  10       57.10        0.90   1386.15 o
   0  23  10      118.59    -1244.10   1313.42 o
 -15   0  11     5238.09     5349.07   1509.35 o
 -13   0  11     7166.90     6973.69    890.30 o
 -11   0  11    19009.85    21437.68   2224.10 o
  -9   0  11     7521.77     9000.39    819.91 o
  -7   0  11     2329.81     2816.71    603.74 o
  -5   0  11    18076.27    18561.39   1296.10 o
  -3   0  11    58754.93    55120.00   3157.23 o
  -1   0  11     8960.77     8874.18    764.01 o
   1   0  11    34981.59    32026.27   1945.38 o
   3   0  11    18910.63    19255.85   1116.53 o
   5   0  11     3631.72     3443.17    841.83 o
   7   0  11    13135.73    14625.79   1622.00 o
   9   0  11    17397.46    12536.09   2274.39 o
  11   0  11     1690.22      442.75   1064.63 o
 -15   1  11     6889.90     5937.68   1086.88 o
 -14   1  11     1273.67     2281.58    753.31 o
 -13   1  11     8970.37     8822.87    755.76 o
 -12   1  11      511.68      758.71    438.07 o
 -11   1  11       15.46       74.11    401.69 o
 -10   1  11      219.67      100.22    376.47 o
  -9   1  11    20486.78    21304.78   1373.53 o
  -8   1  11        3.72     -606.80    303.40 o
  -7   1  11     4703.94     5320.10    427.22 o
  -6   1  11     1625.01     1209.55    332.04 o
  -5   1  11        1.97      120.61    310.68 o
  -4   1  11     2465.07     2859.33    372.45 o
  -3   1  11    54870.17    54065.94   2192.52 o
  -2   1  11     1349.34      972.97    299.03 o
  -1   1  11    29757.48    27867.51   1208.47 o
   0   1  11      112.46      569.02    343.13 o
   1   1  11     2353.36     3106.39    384.67 o
   2   1  11      199.38      265.32    315.13 o
   3   1  11    19684.68    19863.44    989.78 o
   4   1  11      247.71      -69.89    273.47 o
   5   1  11     6069.29     5046.54    612.08 o
   6   1  11       98.08      271.52    520.13 o
   7   1  11     2975.88     2619.51    665.02 o
   8   1  11     1515.43     1695.86    655.24 o
   9   1  11    22902.01    23770.05   1620.01 o
  10   1  11        0.85       57.69    692.09 o
  11   1  11     5563.88     5424.37    964.94 o
 -15   2  11     4178.03     4454.30    886.32 o
 -14   2  11      836.94     1201.99    629.77 o
 -13   2  11     7189.15     6167.81    755.03 o
 -12   2  11       18.16      518.82    434.15 o
 -11   2  11    19766.34    20208.91   1252.58 o
 -10   2  11     2193.83     2311.90    433.59 o
  -9   2  11    12447.47    12772.29    692.01 o
  -8   2  11       56.05     -571.36    310.17 o
  -7   2  11     2302.75     2478.98    375.15 o
  -6   2  11       48.73      215.08    299.55 o
  -5   2  11    32637.21    33318.06   1316.83 o
  -4   2  11      164.65      -46.89    310.77 o
  -3   2  11    17139.02    17021.10    827.29 o
  -2   2  11     1963.65     1254.48    289.70 o
  -1   2  11    10988.60    11346.50    585.92 o
   0   2  11       12.26     -107.17    262.12 o
   1   2  11    30271.11    27264.59   1197.50 o
   2   2  11    10685.06    11449.25    665.76 o
   3   2  11     5049.48     4981.47    486.17 o
   4   2  11     2579.80     2784.50    441.90 o
   5   2  11     7850.71     6761.04    630.31 o
   6   2  11      141.43     -463.79    574.75 o
   7   2  11    28958.01    27901.06   1684.34 o
   8   2  11     1133.74     1165.70    637.93 o
   9   2  11    10280.34     9085.96   1007.09 o
  10   2  11     1062.90      226.28    704.91 o
  11   2  11     3222.05     2290.58    814.61 o
 -15   3  11     2454.85     2828.88    832.15 o
 -14   3  11      956.67      694.00    626.69 o
 -13   3  11     3782.90     3263.68    656.64 o
 -12   3  11     1154.05     1668.79    561.34 o
 -11   3  11      421.96      419.24    404.08 o
 -10   3  11     1041.02      770.26    400.83 o
  -9   3  11    13278.80    13997.61    917.15 o
  -8   3  11      672.50      392.63    332.12 o
  -7   3  11     2467.64     2283.28    382.61 o
  -6   3  11     3093.62     3887.81    394.01 o
  -5   3  11      892.82      924.90    293.20 o
  -4   3  11    11354.62    11108.83    638.39 o
  -3   3  11    40344.31    39289.65   1517.07 o
  -2   3  11     1040.99     1127.23    280.55 o
  -1   3  11    16181.77    16377.47    741.00 o
   0   3  11    16949.58    16067.35    728.35 o
   1   3  11     1999.63     2264.98    347.97 o
   2   3  11     6697.11     7650.15    533.04 o
   3   3  11    23181.38    23023.60   1088.66 o
   4   3  11      173.52      342.74    402.52 o
   5   3  11    21524.55    22766.78   1256.76 o
   6   3  11     3963.38     3333.54    651.99 o
   7   3  11     1051.25      806.99    588.28 o
   8   3  11     5482.81     6598.47    839.30 o
   9   3  11     9250.09     8933.26   1000.21 o
  10   3  11      241.92      939.67    726.72 o
  11   3  11     5062.96     5715.12    980.95 o
 -15   4  11      831.46     2500.99    831.29 o
 -14   4  11     1293.30      564.47    643.72 o
 -13   4  11     3870.71     4111.05    692.52 o
 -12   4  11      883.89     1240.21    655.47 o
 -11   4  11     9376.27     9140.99    692.35 o
 -10   4  11     6282.18     6511.63    543.75 o
  -9   4  11     8570.94     9872.69    604.95 o
  -8   4  11     2168.61     2500.41    407.78 o
  -7   4  11     8263.26     8403.33    547.94 o
  -6   4  11     3941.11     3336.11    384.31 o
  -5   4  11    16975.85    16447.94    758.10 o
  -4   4  11     1147.00      982.85    307.12 o
  -3   4  11      953.04      724.13    275.25 o
  -2   4  11     9970.81    10181.44    540.08 o
  -1   4  11     6274.22     6566.96    540.12 o
   0   4  11      100.94      463.47    264.46 o
   1   4  11    27142.58    26329.97   1163.88 o
   2   4  11    11297.23    11656.86    683.54 o
   3   4  11     7125.40     7496.51    551.59 o
   4   4  11     3627.45     2896.98    476.11 o
   5   4  11    11032.53    11754.09    824.92 o
   6   4  11     1740.67     1313.65    505.31 o
   7   4  11    18520.16    19303.45   1332.24 o
   8   4  11     2590.79      800.26    754.95 o
   9   4  11     7184.90     8395.01    975.19 o
  10   4  11      964.62      -46.45    720.75 o
  11   4  11     1235.22     2705.28    874.24 o
 -15   5  11     2010.03     3374.36    853.47 o
 -14   5  11     1707.84      433.56    627.52 o
 -13   5  11     1923.83     2543.72    659.19 o
 -12   5  11     3407.45     4182.12    662.59 o
 -11   5  11     2131.82     2096.05    560.82 o
 -10   5  11     4419.63     3946.23    509.75 o
  -9   5  11     3386.63     4491.20    459.34 o
  -8   5  11      988.19      205.52    378.21 o
  -7   5  11    15902.76    17524.21    969.47 o
  -6   5  11    11941.72    13252.45    679.97 o
  -5   5  11      319.77      247.94    283.14 o
  -4   5  11    10951.59    11509.30    548.70 o
  -3   5  11    12392.85    13051.39    583.57 o
  -2   5  11      604.11      526.71    359.57 o
  -1   5  11    15005.41    15217.24    691.09 o
   0   5  11    11797.89    12349.74    613.20 o
   1   5  11     6537.83     6982.41    485.69 o
   2   5  11    12731.36    13339.03    723.41 o
   3   5  11     9681.47    10770.31    655.42 o
   4   5  11     1589.03     1260.41    424.13 o
   5   5  11     9382.42    10418.47    949.40 o
   6   5  11     9126.17     9626.41    791.86 o
   7   5  11       57.44      290.09    595.19 o
   8   5  11     4599.06     4481.19    785.75 o
   9   5  11     4703.61     5790.58    891.29 o
  10   5  11      377.53      900.99    726.74 o
  11   5  11     5420.88     4768.69    950.32 o
 -14   6  11      966.47     1994.71    682.22 o
 -13   6  11     2891.85     2812.34    664.00 o
 -12   6  11     2639.78     2516.55    637.45 o
 -11   6  11     8904.30     6951.82    709.27 o
 -10   6  11     4738.49     3718.68    581.44 o
  -9   6  11     4752.26     5146.54    524.10 o
  -8   6  11    10081.82    10975.63    764.27 o
  -7   6  11     4715.32     4655.00    445.52 o
  -6   6  11     8718.34     9755.62    564.55 o
  -5   6  11    14292.85    14986.46    703.71 o
  -4   6  11     3438.13     3939.46    331.35 o
  -3   6  11      320.83      341.35    233.19 o
  -2   6  11    14178.49    15427.35    638.03 o
  -1   6  11     4813.16     5023.79    370.79 o
   0   6  11     4565.75     5530.08    385.81 o
   1   6  11     6048.95     6435.06    459.57 o
   2   6  11     8944.54     8997.47    561.13 o
   3   6  11      194.76       98.37    399.36 o
   4   6  11    15189.11    15327.90    899.25 o
   5   6  11     5800.04     6221.48    604.72 o
   6   6  11    11853.15    12526.47    994.75 o
   7   6  11    10624.60    12443.69   1307.92 o
   8   6  11     1952.81     2843.57    719.23 o
   9   6  11     2474.06     2841.50    974.84 o
  10   6  11     7393.56     8499.66   1026.53 o
  11   6  11      937.29     1165.29    914.67 o
 -14   7  11      267.51      -21.26    685.77 o
 -13   7  11      730.85     1690.81    624.57 o
 -12   7  11     3924.15     5636.55    730.36 o
 -11   7  11     2096.09      772.81    540.43 o
 -10   7  11     3889.43     3686.29    593.58 o
  -9   7  11     1453.16     1956.47    519.76 o
  -8   7  11      101.26      297.47    391.62 o
  -7   7  11     6038.57     6439.93    496.52 o
  -6   7  11    25055.97    27058.21   1197.61 o
  -5   7  11      893.47      335.60    269.32 o
  -4   7  11     5096.13     5725.56    380.47 o
  -3   7  11    14225.15    15327.86    730.38 o
  -2   7  11      737.41      551.17    247.81 o
  -1   7  11    13940.60    13656.74    799.37 o
   0   7  11    22007.09    22164.42    971.74 o
   1   7  11     5439.65     5897.39    413.12 o
   2   7  11    23545.60    23315.56   1163.61 o
   3   7  11    18599.01    18601.96   1026.52 o
   4   7  11       14.07     -575.57    338.36 o
   5   7  11     8154.00     9082.88    834.11 o
   6   7  11    25869.86    26354.98   1567.39 o
   7   7  11       96.07     -766.75    574.99 o
   8   7  11     2212.96     3193.27    766.02 o
   9   7  11     4473.12     4345.02   1147.02 o
  10   7  11      293.37      688.63    871.64 o
  11   7  11     2074.53     2266.87   1352.62 o
 -14   8  11     2649.27     2129.83    759.98 o
 -13   8  11      842.92      -60.10    803.14 o
 -12   8  11     3385.06     3045.60    643.74 o
 -11   8  11     2990.46     2642.11    571.89 o
 -10   8  11      325.12        2.44    477.72 o
  -9   8  11       31.84      489.78    507.08 o
  -8   8  11    25428.58    29112.72   2463.92 o
  -7   8  11      686.32       75.97    372.33 o
  -6   8  11    14493.86    16929.80    887.22 o
  -5   8  11     2133.79     2377.33    317.44 o
  -4   8  11     5252.85     5265.19    405.57 o
  -3   8  11     1080.08     1086.51    268.72 o
  -2   8  11    14148.04    15199.38    762.20 o
  -1   8  11     2149.79     2045.64    500.75 o
   0   8  11     5556.45     5979.41    541.49 o
   1   8  11     2954.21     3224.22    534.02 o
   2   8  11     9597.16     8929.94   1059.29 o
   3   8  11     2818.78     2698.88    410.87 o
   4   8  11    30747.13    29811.64   1629.91 o
   5   8  11     2398.30     2270.09    558.96 o
   6   8  11     9498.81     9886.61   1016.38 o
   7   8  11     3963.43     4577.27    760.59 o
   8   8  11     3136.64     1214.22    693.23 o
   9   8  11      352.67     1579.07    844.64 o
  10   8  11     9144.63     8139.89   1382.91 o
  11   8  11       42.88     -213.15    892.76 o
 -14   9  11      138.62     -284.40    730.18 o
 -13   9  11     1541.76     1179.21    696.35 o
 -12   9  11     5729.26     5229.86    767.23 o
 -11   9  11      249.59     -814.60    539.15 o
 -10   9  11     5038.98     4642.32    635.50 o
  -9   9  11      407.10     -245.95    499.82 o
  -8   9  11       55.11      148.83    482.28 o
  -7   9  11      873.29      820.02    393.60 o
  -6   9  11    36229.04    43521.00   2008.26 o
  -5   9  11      644.70     -132.82    299.49 o
  -4   9  11     5851.91     6564.21    443.54 o
  -3   9  11     1395.03     1618.53    318.88 o
  -2   9  11      170.46      569.54    356.79 o
  -1   9  11     1314.55     1407.91    371.11 o
   0   9  11    19284.84    19703.05   1078.60 o
   1   9  11      128.09      544.52    445.38 o
   2   9  11    19115.03    20144.47   1243.07 o
   3   9  11      550.62      138.52    344.65 o
   4   9  11       69.35     -596.76    402.13 o
   5   9  11     2954.82     2437.84    737.00 o
   6   9  11    18771.54    20270.40   1321.78 o
   7   9  11      566.09      618.54    632.59 o
   8   9  11     1195.35     1980.08    849.28 o
   9   9  11      475.02      155.16    981.18 o
  10   9  11      274.76      956.57    897.69 o
 -14  10  11     4417.85     4439.10    961.76 o
 -13  10  11       33.27      168.45    716.99 o
 -12  10  11     3686.48     4283.29    758.83 o
 -11  10  11      536.11     1277.68    622.90 o
 -10  10  11     1561.77     1423.79    649.84 o
  -9  10  11      174.06     1142.49    594.77 o
  -8  10  11    13415.61    14645.76   1421.46 o
  -7  10  11      517.12     -188.99    440.60 o
  -6  10  11    14364.78    16332.25   1423.31 o
  -5  10  11      322.75       22.67    332.32 o
  -4  10  11     2094.01     1726.75    443.17 o
  -3  10  11     1271.01     1203.18    378.04 o
  -2  10  11    13867.76    14744.05    848.67 o
  -1  10  11       51.41     -597.49    331.07 o
   0  10  11     4771.50     4094.10    779.60 o
   1  10  11      590.08      884.38    447.69 o
   2  10  11     4388.78     4165.78    589.31 o
   3  10  11      151.29      262.69    488.86 o
   4  10  11    35428.07    35124.96   1690.25 o
   5  10  11      519.43      589.53    494.41 o
   6  10  11    10122.22    10683.76    923.35 o
   7  10  11     1067.42     2336.74   1295.96 o
   8  10  11     2727.21     2815.26    897.59 o
   9  10  11      274.13      550.71    809.37 o
  10  10  11     6483.76     6178.71   1098.74 o
 -13  11  11      207.51      -79.30    710.48 o
 -12  11  11     6828.04     4547.41   1131.37 o
 -11  11  11      438.48     -184.21    584.14 o
 -10  11  11     4944.87     5176.25    782.81 o
  -9  11  11      268.82     -243.36    576.11 o
  -8  11  11       32.32     -319.54    520.79 o
  -7  11  11        0.89     -214.52    505.54 o
  -6  11  11    21283.18    25015.29   2996.98 o
  -5  11  11     1953.51     1531.28    643.41 o
  -4  11  11    21757.60    21648.96   2218.65 o
  -3  11  11      422.74      540.89    366.38 o
  -2  11  11      729.82      797.16    353.75 o
  -1  11  11      962.05      551.43    394.53 o
   0  11  11    25831.67    26577.63   1486.19 o
   1  11  11     2628.54     3210.94    517.76 o
   2  11  11    12458.14    12714.45   1019.95 o
   3  11  11      224.74      168.50    484.79 o
   4  11  11      219.67     -573.87    520.70 o
   5  11  11      161.69     -807.05    494.25 o
   6  11  11     9113.85    10242.50   1258.50 o
   7  11  11      506.68      746.31    729.58 o
   8  11  11     5890.33     6081.50   1096.57 o
   9  11  11        0.11     -239.06    774.41 o
  10  11  11       91.18     -611.74    812.41 o
 -13  12  11      551.31      760.23    780.29 o
 -12  12  11     3630.17     4774.50   1488.22 o
 -11  12  11      113.25      276.61    654.48 o
 -10  12  11     2410.88     3057.59    736.27 o
  -9  12  11      238.42     -708.44    585.19 o
  -8  12  11    12157.23    12490.86   1774.50 o
  -7  12  11     1210.93     1727.08    580.85 o
  -6  12  11     9556.33     8520.86    946.14 o
  -5  12  11      275.74     -410.31    580.46 o
  -4  12  11     2710.18     3204.34    749.53 o
  -3  12  11      970.86      702.90    528.69 o
  -2  12  11    20826.12    21976.34   2381.27 o
  -1  12  11      904.45      503.35    337.67 o
   0  12  11     3558.33     4003.38    822.87 o
   1  12  11        8.76     -259.87    387.82 o
   2  12  11    16801.93    17006.70   1288.46 o
   3  12  11      372.54     -507.14    529.54 o
   4  12  11    21216.95    16995.53   2717.00 o
   5  12  11     3237.99     2643.58    596.52 o
   6  12  11     7112.12     9556.86   1329.00 o
   7  12  11       72.87     -649.95    867.45 o
   8  12  11     3399.31     4004.79   1428.85 o
   9  12  11       70.00      -16.89    780.26 o
 -13  13  11       42.95      642.91    938.49 o
 -12  13  11     4919.76     3337.19    836.56 o
 -11  13  11      826.64     1582.51    715.77 o
 -10  13  11     4779.08     4022.83   1341.37 o
  -9  13  11     1820.90     1032.90    636.71 o
  -8  13  11      747.62     -272.06    807.73 o
  -7  13  11       28.17     -986.02    493.01 o
  -6  13  11     7867.04    10249.47   1666.08 o
  -5  13  11      832.41     1017.72    831.63 o
  -4  13  11    18675.03    14261.91   1746.66 o
  -3  13  11     3226.31     2859.47    722.58 o
  -2  13  11      647.47      839.01    505.00 o
  -1  13  11      316.74     -433.75    428.65 o
   0  13  11    16667.24    17512.62   1293.08 o
   1  13  11     2184.49     2804.48    908.66 o
   2  13  11    14566.87    13975.78   1138.97 o
   3  13  11     2741.72     3262.66    655.21 o
   4  13  11      842.37      747.22    631.47 o
   5  13  11      640.23      -35.39    752.24 o
   6  13  11     4514.59     3618.93    738.03 o
   7  13  11      188.67     -500.54   1062.99 o
   8  13  11    10371.04    11782.81   1686.92 o
   9  13  11     1491.21     2433.55    886.76 o
 -12  14  11     1802.98     1960.21    800.74 o
 -11  14  11     1196.43     -270.16    684.54 o
 -10  14  11     4348.36     4301.24    965.76 o
  -9  14  11     1053.33      964.93    745.61 o
  -8  14  11     7396.48     8286.04    856.73 o
  -7  14  11     2047.48     1679.25    782.52 o
  -6  14  11     4622.60     3212.42    743.45 o
  -5  14  11      226.72     -987.78    555.67 o
  -4  14  11     2198.96     2329.36    621.30 o
  -3  14  11      258.58      665.31    539.20 o
  -2  14  11    13828.09    15103.08   1936.33 o
  -1  14  11       83.64     -179.18    427.37 o
   0  14  11     3110.30     2440.66    923.74 o
   1  14  11     2435.06     2946.35    983.99 o
   2  14  11     7581.15     7626.31   1200.00 o
   3  14  11       90.93     -632.51    478.52 o
   4  14  11    12062.22    12183.13   1150.25 o
   5  14  11     3399.29     2456.87    733.73 o
   6  14  11     4756.66     5855.98   1150.89 o
   7  14  11     1331.90     2609.68    796.49 o
   8  14  11     2467.48     1953.73    842.96 o
   9  14  11      121.02    -1095.24    758.37 o
 -12  15  11     2857.84     1999.97   2135.68 o
 -11  15  11        0.48     -146.23    730.59 o
 -10  15  11     2413.43     1197.39    957.83 o
  -9  15  11      509.18     -349.12    705.98 o
  -8  15  11       12.42    -1188.40    594.20 o
  -7  15  11     3520.53     4882.09   1026.60 o
  -6  15  11     2096.31     2716.92    747.52 o
  -5  15  11      356.47      275.46    579.46 o
  -4  15  11    12166.64     7021.54   1200.39 o
  -3  15  11     9395.59     8875.58    913.22 o
  -2  15  11      145.35     -722.67    440.65 o
  -1  15  11     3145.78     3189.44    993.93 o
   0  15  11     6226.14     6042.81   1171.90 o
   1  15  11      616.78      991.23    928.47 o
   2  15  11     4670.47     2516.41   1019.96 o
   3  15  11     1261.76     1596.09    688.91 o
   4  15  11      738.21      506.19    574.39 o
   5  15  11      524.83     -183.33    613.58 o
   6  15  11     3145.62     3226.98    899.56 o
   7  15  11      114.45     -255.51    694.79 o
   8  15  11     8661.68     9733.86   1941.48 o
 -11  16  11     2441.10     1785.42    789.37 o
 -10  16  11      846.09     -867.69    769.58 o
  -9  16  11     1297.35     1313.89    885.85 o
  -8  16  11     6767.55     6131.40   1373.43 o
  -7  16  11     1010.68     -355.98    746.98 o
  -6  16  11      879.05     1392.04    789.56 o
  -5  16  11      656.53     1550.87    738.34 o
  -4  16  11     3437.47     3330.89   1542.95 o
  -3  16  11     1455.30     1343.86    590.77 o
  -2  16  11    12694.36    12151.27   2036.48 o
  -1  16  11     2334.74     2748.61    967.12 o
   0  16  11      169.47      -41.84    830.78 o
   1  16  11     2896.73     3504.63   1023.57 o
   2  16  11     4533.58     1817.46   1010.08 o
   3  16  11     2389.18     1515.01   1019.77 o
   4  16  11     9069.88     6564.70   1370.01 o
   5  16  11     2320.95     2907.90   1180.80 o
   6  16  11      552.17     1048.14    544.02 o
   7  16  11     4670.65     4299.15   2045.67 o
 -10  17  11     2481.65     3986.47   1507.30 o
  -9  17  11     3454.68     4773.63    925.65 o
  -8  17  11      164.32      130.37    890.03 o
  -7  17  11     1987.45     1538.55    938.44 o
  -6  17  11     1830.34     3271.47    913.46 o
  -5  17  11        7.82     -915.69    763.12 o
  -4  17  11     4269.26     5067.10    900.88 o
  -3  17  11    12330.07    16246.71   4029.02 o
  -2  17  11       94.63    -1353.91    973.06 o
  -1  17  11     5726.12     4616.69   1094.92 o
   0  17  11     4168.90     3283.52   1721.22 o
   1  17  11       41.90      436.65    940.00 o
   2  17  11     7485.84     6532.95   1263.05 o
   3  17  11     3765.31     5399.04   1896.69 o
   4  17  11      306.10      705.24   1058.35 o
   5  17  11     2167.17      552.63   1442.40 o
   6  17  11     2905.84     1546.83   1612.58 o
   7  17  11      142.67     1927.86   1220.27 o
 -10  18  11       39.61     1209.28    866.16 o
  -9  18  11     2653.74     3321.69    932.18 o
  -8  18  11     2587.86     1675.40   2642.34 o
  -7  18  11      870.04     1012.96    884.14 o
  -6  18  11      433.83     1102.05   2335.12 o
  -5  18  11     2465.85     3555.48    877.69 o
  -4  18  11      619.75      720.39    720.67 o
  -3  18  11     3483.43     5106.56    957.30 o
  -2  18  11     2493.03      700.96   1289.24 o
  -1  18  11     1472.09     1360.35   1311.81 o
   0  18  11     1364.86     1634.25   1244.99 o
   1  18  11     6046.52     2746.68   1423.23 o
   2  18  11      444.03     1840.80   1335.81 o
   3  18  11     2640.21     3057.48   1542.18 o
   4  18  11     4512.00     4427.51   1780.78 o
   5  18  11     1642.52     -532.93   1377.37 o
   6  18  11     1048.80    -1632.46   1351.40 o
  -9  19  11     4891.42     4939.02   1807.74 o
  -8  19  11      190.65       64.89   1275.89 o
  -7  19  11     2879.02     3254.64   1056.37 o
  -6  19  11     2076.19     2805.37   3404.02 o
  -5  19  11       29.50     -185.85   1009.16 o
  -4  19  11      177.00      654.02    735.61 o
  -3  19  11    11330.63     6764.33   1737.26 o
  -2  19  11        2.35    -1081.44   1238.90 o
  -1  19  11     5643.41     5862.74   1740.84 o
   0  19  11      129.38    -1033.79   1145.39 o
   1  19  11        1.47     -224.10   1226.72 o
   2  19  11     2548.78     -394.28   1178.89 o
   3  19  11     2995.15       69.15   1416.24 o
   4  19  11      161.41     -955.69   1251.80 o
   5  19  11      789.17      108.38   1424.66 o
  -8  20  11      886.41     2564.30   1117.68 o
  -7  20  11      832.88     1908.52   1017.69 o
  -6  20  11       39.57      126.42    866.07 o
  -5  20  11     4361.19     4658.17   1277.24 o
  -4  20  11       98.43     1745.14   1548.80 o
  -3  20  11     1639.78     -234.13   1347.10 o
  -2  20  11      864.93    -1159.01   1323.09 o
  -1  20  11     1253.92     3963.91   1616.88 o
   0  20  11      754.74     1230.84   1316.11 o
   1  20  11     7380.13     2863.66   1521.76 o
   2  20  11       37.53    -2030.68   1015.34 o
   3  20  11     1495.64       81.51   1424.66 o
   4  20  11     1948.98     1149.33   1435.23 o
  -7  21  11     3811.21     2019.57   1648.94 o
  -6  21  11      184.44     -866.66   1389.91 o
  -5  21  11      445.56     -152.62   1364.12 o
  -4  21  11      819.64      165.16   1330.44 o
  -3  21  11     5143.34     3334.96   1604.16 o
  -2  21  11     1048.12      722.09   1443.65 o
  -1  21  11     7579.85     6211.52   1844.92 o
   0  21  11       30.46     -935.98   1140.38 o
   1  21  11      455.74      552.99   1330.08 o
   2  21  11      493.13     1397.26   1500.08 o
   3  21  11     4585.29     3461.61   1628.88 o
  -5  22  11     5432.82     1696.23   1568.15 o
  -4  22  11       63.68      262.25   1421.26 o
  -3  22  11      406.92      353.61   1417.50 o
  -2  22  11       67.14     -357.73   1271.32 o
  -1  22  11     1337.06       75.42   1372.89 o
   0  22  11       43.20    -1806.40   1251.80 o
   1  22  11     5560.20     2396.65   1514.23 o
 -14   0  12     3600.70     4270.19   1395.70 o
 -12   0  12     1192.42      685.93    637.27 o
 -10   0  12    29294.18    34687.23   2200.35 o
  -8   0  12    10151.63    10899.32    947.10 o
  -6   0  12      174.65      278.10    489.18 o
  -4   0  12    62628.17    63529.65   4405.08 o
  -2   0  12    34236.78    33880.73   2033.98 o
   0   0  12      317.69      120.27    435.48 o
   2   0  12    48823.52    45181.33   2270.93 o
   4   0  12    16464.60    15401.76   1254.59 o
   6   0  12     6582.39     6566.73   1099.00 o
   8   0  12    37252.85    34800.46   2850.14 o
  10   0  12    11990.40    15574.14   3840.39 o
 -15   1  12       34.31     -471.97   1014.03 o
 -14   1  12     3053.12     1850.50    845.40 o
 -13   1  12     1572.60     2328.33    668.41 o
 -12   1  12    11599.58    12038.38    758.24 o
 -11   1  12       92.06      -16.30    409.76 o
 -10   1  12     3102.52     2317.83    440.94 o
  -9   1  12      995.88      849.96    518.34 o
  -8   1  12     6361.48     6817.60    502.42 o
  -7   1  12      824.26      954.61    341.28 o
  -6   1  12     8912.38     9441.56    566.54 o
  -5   1  12      574.61      454.62    330.13 o
  -4   1  12     8835.58     9640.91    598.58 o
  -3   1  12     1133.14      777.70    318.55 o
  -2   1  12    12668.37    13802.98    946.69 o
  -1   1  12       58.08     -231.55    288.89 o
   0   1  12    26885.71    25921.74   1150.83 o
   1   1  12     2330.28     2785.48    384.63 o
   2   1  12    14999.08    16743.67    868.98 o
   3   1  12       15.41       41.94    367.17 o
   4   1  12      748.91      581.26    328.56 o
   5   1  12      406.32      245.63    444.94 o
   6   1  12    16557.24    14399.60   1168.76 o
   7   1  12     3076.75     1882.26    858.57 o
   8   1  12     9127.39    10015.82   1007.39 o
   9   1  12       84.71      698.11    713.50 o
  10   1  12     5263.80     5193.15   1014.07 o
  11   1  12      127.95     -400.62    749.00 o
 -15   2  12      203.28     -419.14    851.70 o
 -14   2  12     6912.52     8545.80    994.52 o
 -13   2  12      293.73       36.71    638.82 o
 -12   2  12      308.97     1170.13    482.58 o
 -11   2  12     1303.80     1220.69    442.81 o
 -10   2  12    17485.93    18205.27   1115.65 o
  -9   2  12      653.61      677.37    369.74 o
  -8   2  12    13961.34    14334.17    719.75 o
  -7   2  12       48.38     -558.89    314.79 o
  -6   2  12      198.59      129.86    314.32 o
  -5   2  12      431.34      251.95    330.48 o
  -4   2  12    21074.18    20950.36    977.05 o
  -3   2  12     6263.13     6524.62    539.50 o
  -2   2  12    25299.60    25517.71   1136.34 o
  -1   2  12     2471.25     3105.21    373.15 o
   0   2  12      238.20      279.66    305.32 o
   1   2  12      472.39      121.22    321.71 o
   2   2  12    43483.80    41168.81   1735.91 o
   3   2  12     1235.73     1448.45    388.70 o
   4   2  12     2722.96     2420.90    459.68 o
   5   2  12      998.90      831.89    448.49 o
   6   2  12     3699.59     2671.88    579.30 o
   7   2  12       63.84      646.72    611.92 o
   8   2  12    25767.42    25911.13   1657.50 o
   9   2  12     1173.80     1421.29    720.26 o
  10   2  12     8292.94     8896.93   1044.42 o
  11   2  12     2378.61     1069.53    806.87 o
 -15   3  12     1393.71      810.35    770.44 o
 -14   3  12     4962.42     6412.21    814.70 o
 -13   3  12     3805.85     3633.67    684.40 o
 -12   3  12     5841.21     6172.97    737.33 o
 -11   3  12     2788.18     2742.74    512.11 o
 -10   3  12     4524.08     5759.52    524.66 o
  -9   3  12     4849.51     6010.07    509.91 o
  -8   3  12     6212.14     6509.06    499.71 o
  -7   3  12      297.02        4.25    326.37 o
  -6   3  12    11567.35    12440.17    656.06 o
  -5   3  12     5871.69     6123.72    453.11 o
  -4   3  12     5892.98     5768.24    478.47 o
  -3   3  12     5551.38     5589.02    460.98 o
  -2   3  12    19067.49    19909.02    867.27 o
  -1   3  12     3058.04     3326.18    353.23 o
   0   3  12    15747.37    16381.79    824.65 o
   1   3  12     9867.24    10344.81    629.55 o
   2   3  12    18851.04    19606.66    962.53 o
   3   3  12     2235.72     2094.57    423.12 o
   4   3  12     4707.29     4765.05    530.58 o
   5   3  12     1288.54     1099.76    485.15 o
   6   3  12     6715.07     7515.18    743.37 o
   7   3  12     1381.58      677.59    621.30 o
   8   3  12     5682.55     6025.19    848.70 o
   9   3  12     2038.35      974.14    802.28 o
  10   3  12     7840.31     8715.10   1058.69 o
  11   3  12       62.88     -189.92    875.90 o
 -15   4  12      180.33      889.33    820.39 o
 -14   4  12     2285.77     2135.52    677.83 o
 -13   4  12     2022.80     1535.20    636.99 o
 -12   4  12       28.30     -386.46    536.61 o
 -11   4  12      654.53      258.80    504.60 o
 -10   4  12     7638.00     8608.80    912.80 o
  -9   4  12        3.70     -582.24    345.13 o
  -8   4  12    20381.96    21352.94   1111.16 o
  -7   4  12     1409.89     1442.64    380.37 o
  -6   4  12      767.63      966.67    328.40 o
  -5   4  12     1361.55     1214.86    324.08 o
  -4   4  12     7786.53     7771.02    485.71 o
  -3   4  12     4825.99     5304.95    418.04 o
  -2   4  12    12743.50    13446.20    664.56 o
  -1   4  12     4994.96     5390.22    408.62 o
   0   4  12      390.57      593.42    314.90 o
   1   4  12      495.37     1152.95    337.44 o
   2   4  12     8833.81     8731.74    591.28 o
   3   4  12     1543.15     1524.83    391.91 o
   4   4  12     6935.34     7512.66    604.19 o
   5   4  12     2990.86     2346.37    531.43 o
   6   4  12     1002.88     1108.07    739.73 o
   7   4  12     3566.86     4155.63    742.18 o
   8   4  12    20143.53    21261.11   1484.27 o
   9   4  12      795.52     1157.22    757.88 o
  10   4  12     7943.51     7674.99   1022.89 o
  11   4  12     5409.95     6078.37   1010.38 o
 -14   5  12     5405.41     6286.82    811.45 o
 -13   5  12     2868.84     2559.12   1001.80 o
 -12   5  12     4168.82     3696.15    647.18 o
 -11   5  12     2110.26     1101.86    546.53 o
 -10   5  12     2786.31     2519.67    545.56 o
  -9   5  12     8152.57     8707.35    629.64 o
  -8   5  12     2588.20     2951.38    426.51 o
  -7   5  12     4222.54     4193.73    445.30 o
  -6   5  12    14792.52    14586.17    755.68 o
  -5   5  12    11508.60    11980.24    629.68 o
  -4   5  12     3093.31     3430.52    350.56 o
  -3   5  12    15304.64    16422.72    697.27 o
  -2   5  12    24317.58    24776.06   1031.96 o
  -1   5  12     3606.67     3959.88    440.76 o
   0   5  12    27772.90    29865.19   1301.69 o
   1   5  12    20708.13    20700.28    982.82 o
   2   5  12     5078.05     4636.76    455.03 o
   3   5  12    18921.49    19038.74    999.04 o
   4   5  12    14487.14    15033.58    852.01 o
   5   5  12      234.91       37.32    437.05 o
   6   5  12    13208.15    12652.99   1091.80 o
   7   5  12     6886.75     7012.45    862.65 o
   8   5  12      133.38     -908.09    619.11 o
   9   5  12     7212.62     7807.13    971.90 o
  10   5  12     3467.97     2504.47    853.58 o
  11   5  12       44.35      185.16    779.05 o
 -14   6  12      497.08     -587.88    601.97 o
 -13   6  12     3279.93     2498.63    670.03 o
 -12   6  12       59.94        2.94    649.51 o
 -11   6  12     3754.34     3622.05    621.58 o
 -10   6  12     3324.42     3099.15    574.59 o
  -9   6  12     2121.33     2768.84    509.82 o
  -8   6  12     4085.37     4178.28    530.03 o
  -7   6  12    13147.91    15189.08    778.68 o
  -6   6  12       50.80      194.65    315.77 o
  -5   6  12    15577.63    15959.23    786.30 o
  -4   6  12     3817.68     3761.75    344.12 o
  -3   6  12      144.26      128.62    240.71 o
  -2   6  12     1017.67     1563.31    259.86 o
  -1   6  12    10612.08    10375.24    768.71 o
   0   6  12      886.22     1043.42    308.56 o
   1   6  12     7778.34     8173.53    541.34 o
   2   6  12     1162.01      600.61    456.71 o
   3   6  12       59.42     -337.93    332.56 o
   4   6  12    10836.63    11914.54   1087.50 o
   5   6  12    10965.91    12025.75    957.48 o
   6   6  12      552.94      420.70    581.16 o
   7   6  12     6259.45     7570.25   1021.80 o
   8   6  12     6613.23     7214.15    940.66 o
   9   6  12       11.57      257.56    696.36 o
  10   6  12     5397.76     4472.34    910.50 o
 -14   7  12     2738.74     2962.90    806.30 o
 -13   7  12     2813.54     3717.84    780.25 o
 -12   7  12     4733.21     3418.83    660.95 o
 -11   7  12     1704.39      944.86    539.45 o
 -10   7  12     1584.98     1351.95    525.82 o
  -9   7  12     4776.36     5776.93    668.20 o
  -8   7  12     2233.98     2470.34    521.45 o
  -7   7  12     8335.03     9122.45    654.88 o
  -6   7  12    11926.24    13302.50    770.83 o
  -5   7  12    12133.60    12618.93    650.40 o
  -4   7  12      660.95      509.57    260.96 o
  -3   7  12    14015.46    15110.04    716.09 o
  -2   7  12     7144.66     7380.04    460.79 o
  -1   7  12     3881.54     3750.65    415.36 o
   0   7  12     8776.53     9816.41    668.32 o
   1   7  12     9417.96     9116.57    637.44 o
   2   7  12     2549.21     2370.20    635.83 o
   3   7  12    13758.20    13502.35    759.35 o
   4   7  12     3210.50     3848.95    548.21 o
   5   7  12     3943.33     3478.25    630.78 o
   6   7  12     7332.80     5749.14    761.30 o
   7   7  12     6244.79     6104.12    836.13 o
   8   7  12       28.56     -332.49    725.75 o
   9   7  12     1807.72      752.95    866.80 o
  10   7  12     2402.93     2975.70    997.46 o
 -14   8  12      121.65     -728.45    817.99 o
 -13   8  12     4573.80     4012.08    817.01 o
 -12   8  12        2.82      708.46    739.94 o
 -11   8  12     5784.26     7212.29   1198.82 o
 -10   8  12     2308.83     2330.32    546.72 o
  -9   8  12      118.45     -236.93    526.94 o
  -8   8  12     2891.84     3291.37    506.36 o
  -7   8  12    26378.99    32617.63   1591.25 o
  -6   8  12       18.57      264.22    376.49 o
  -5   8  12    16736.25    18402.26   1112.70 o
  -4   8  12     1916.12     1772.95    335.48 o
  -3   8  12      554.64      496.91    274.27 o
  -2   8  12     1458.57     1051.30    267.22 o
  -1   8  12    13508.92    12939.13    704.13 o
   0   8  12      807.51      714.92    460.57 o
   1   8  12     4348.99     5399.78    486.04 o
   2   8  12     2537.95     2533.17    422.78 o
   3   8  12      649.30      341.87    425.31 o
   4   8  12     2023.48     1440.37    475.40 o
   5   8  12    23030.35    23789.96   1570.70 o
   6   8  12      127.12     -328.77    554.38 o
   7   8  12     3890.44     5635.87    923.32 o
   8   8  12     1617.48     1225.06    724.42 o
   9   8  12      825.29     1664.93    854.14 o
  10   8  12     2964.15     2603.54   1014.88 o
 -14   9  12        8.89     -334.35    793.90 o
 -13   9  12     3049.78     1671.74    722.11 o
 -12   9  12     1524.71     1200.93    719.10 o
 -11   9  12     1175.37      371.16    637.49 o
 -10   9  12     1081.30     -208.71    693.72 o
  -9   9  12     5783.02     6625.90    902.20 o
  -8   9  12       90.52     -420.54    470.21 o
  -7   9  12     8475.46     8986.39    726.77 o
  -6   9  12     4326.76     4703.36    499.37 o
  -5   9  12    12089.12    13786.89   1282.87 o
  -4   9  12      280.31      -11.74    285.17 o
  -3   9  12     7782.71     8161.24    484.95 o
  -2   9  12      572.00      563.19    386.32 o
  -1   9  12     7167.21     7550.36    605.60 o
   0   9  12     4455.94     4906.91    606.00 o
   1   9  12    14391.78    13995.50   1007.15 o
   2   9  12      104.09     -118.15    481.23 o
   3   9  12    16945.55    15172.70    915.87 o
   4   9  12      305.80      243.12    436.41 o
   5   9  12     7808.15     9235.90    892.91 o
   6   9  12     2130.67     2867.80    666.09 o
   7   9  12     9064.40    10052.72   1076.95 o
   8   9  12       25.99      154.38    828.21 o
   9   9  12     4315.75     6081.90   2346.24 o
  10   9  12      534.41      -61.48    891.61 o
 -13  10  12     6086.71     7336.53   1352.61 o
 -12  10  12      173.08     -324.92    604.93 o
 -11  10  12     4493.19     4508.22    760.10 o
 -10  10  12     1098.91     1445.24    654.46 o
  -9  10  12     1078.64     1561.67    634.99 o
  -8  10  12       61.86      -22.90    552.07 o
  -7  10  12    31481.24    37130.32   2793.98 o
  -6  10  12      231.99     -470.70    481.41 o
  -5  10  12    20549.27    24877.03   1456.22 o
  -4  10  12      445.58      392.16    310.94 o
  -3  10  12      850.11     1349.80    769.16 o
  -2  10  12     2436.75     2506.82    441.37 o
  -1  10  12    12942.31    14396.83    855.03 o
   0  10  12      500.73      253.86    452.42 o
   1  10  12    14818.94    15652.24   1523.59 o
   2  10  12     3570.21     3299.83    588.32 o
   3  10  12      133.74     -272.63    591.22 o
   4  10  12       40.04      682.16    433.85 o
   5  10  12    26469.93    26868.84   1761.78 o
   6  10  12       32.12     -702.21    647.78 o
   7  10  12     8382.62     8922.58   1696.05 o
   8  10  12      182.09      644.53    804.53 o
   9  10  12     1493.63     1421.13   1087.10 o
 -13  11  12     2848.00     2902.63    877.64 o
 -12  11  12      640.66     -241.50    780.21 o
 -11  11  12     1921.29     2732.77    715.27 o
 -10  11  12      309.38     -575.39    610.79 o
  -9  11  12     9561.75     9506.46   1467.10 o
  -8  11  12        4.53     -157.40    565.95 o
  -7  11  12     3123.07     3164.81    638.86 o
  -6  11  12      142.45      535.48    509.55 o
  -5  11  12     7846.26     8751.54    758.64 o
  -4  11  12        4.85      756.24    583.19 o
  -3  11  12    12626.24    12768.26    913.96 o
  -2  11  12     1163.77     1142.27    475.37 o
  -1  11  12     5643.59     6256.56    760.06 o
   0  11  12      244.19     -761.20    501.38 o
   1  11  12    12077.83    13600.55   1464.04 o
   2  11  12       48.10      -46.64    471.56 o
   3  11  12    17231.03    18020.75   1389.45 o
   4  11  12     1486.68     1529.22    444.90 o
   5  11  12     6975.26     7701.52    800.03 o
   6  11  12        4.79     -239.15    643.28 o
   7  11  12     2477.24     2549.51   1450.36 o
   8  11  12       57.89    -1431.83    746.27 o
   9  11  12     6692.50     7729.00   1146.08 o
 -13  12  12     7355.95     8483.14   1093.32 o
 -12  12  12       50.27     -883.28    695.09 o
 -11  12  12     2853.70     2105.67    768.03 o
 -10  12  12       35.93     -271.46    621.21 o
  -9  12  12       38.16      415.82    599.94 o
  -8  12  12      323.95      168.49    600.36 o
  -7  12  12    15789.67    15562.25   1628.36 o
  -6  12  12      106.43     -500.16    485.59 o
  -5  12  12    22335.66    30435.82   3306.48 o
  -4  12  12     1579.41     1807.59    624.00 o
  -3  12  12       70.45     -586.99    782.69 o
  -2  12  12       31.80      542.00    516.12 o
  -1  12  12    18936.24    17931.61   2587.02 o
   0  12  12     3570.83     3491.07    617.62 o
   1  12  12     3747.18     4191.22    657.28 o
   2  12  12      345.59     -343.68    520.96 o
   3  12  12      789.66     -331.57    577.33 o
   4  12  12      409.43      252.96    494.44 o
   5  12  12    14377.00    15265.48   1504.17 o
   6  12  12        2.66      622.22    670.88 o
   7  12  12     4523.26     4788.75    878.07 o
   8  12  12      327.38      371.43    877.37 o
   9  12  12      684.14      958.54    848.87 o
 -12  13  12      430.48      193.70    786.71 o
 -11  13  12     3016.34     3062.24    805.94 o
 -10  13  12     1070.19      165.82    739.93 o
  -9  13  12    10790.75    10916.06   1556.58 o
  -8  13  12     1329.64     1025.13    636.00 o
  -7  13  12     1337.97      945.79    571.61 o
  -6  13  12      198.27     -230.13    713.19 o
  -5  13  12     4360.49     5713.00   1024.49 o
  -4  13  12       78.43     -855.39    564.25 o
  -3  13  12    19254.86    15346.57   1634.40 o
  -2  13  12     3222.53     3090.61    623.69 o
  -1  13  12      536.41      445.72    488.26 o
   0  13  12     1525.82     1434.06    511.10 o
   1  13  12     4881.69     5435.94   1271.72 o
   2  13  12     2223.00     2464.89    589.76 o
   3  13  12    19522.38    16573.81   1369.61 o
   4  13  12     3355.92     3010.06    767.62 o
   5  13  12     4757.76     5349.97    684.13 o
   6  13  12      676.48     -291.42    655.11 o
   7  13  12     2786.46     1083.57   1390.26 o
   8  13  12      119.27      660.60    829.37 o
 -12  14  12        8.03    -1407.03    703.51 o
 -11  14  12     4204.93     5199.07    882.16 o
 -10  14  12      314.72     1009.15    809.69 o
  -9  14  12     2157.27     3068.31    828.09 o
  -8  14  12     1123.99     1133.77    615.54 o
  -7  14  12     6290.65     6212.49    770.10 o
  -6  14  12      190.38      -44.36    615.22 o
  -5  14  12    12721.78     8577.44   1306.66 o
  -4  14  12     1295.68      631.56    610.45 o
  -3  14  12      211.24      652.63    554.81 o
  -2  14  12      883.29      290.51    583.02 o
  -1  14  12    12181.79     7558.87   1250.82 o
   0  14  12      115.04      -17.51    437.39 o
   1  14  12     8029.71     4924.24   1103.95 o
   2  14  12      301.28     -384.14    724.26 o
   3  14  12      497.48      125.11    694.45 o
   4  14  12      666.88      832.69    612.06 o
   5  14  12     6320.59     5719.60    889.88 o
   6  14  12       17.08      215.76    576.36 o
   7  14  12     5777.10     4563.33    920.19 o
   8  14  12     4402.75     3784.92    909.74 o
 -11  15  12     2578.95     3074.68    922.03 o
 -10  15  12     1346.33     2024.10    852.32 o
  -9  15  12     6590.86     6781.46   1074.63 o
  -8  15  12      516.03      139.58    668.96 o
  -7  15  12      741.18       66.58    794.07 o
  -6  15  12      147.08    -1129.91    564.95 o
  -5  15  12     2132.14     1020.00    875.15 o
  -4  15  12     1715.06     1303.62    799.33 o
  -3  15  12     7871.69     7886.78    869.96 o
  -2  15  12     3419.94     2616.92    641.39 o
  -1  15  12     1128.42     1535.72    545.48 o
   0  15  12     4792.78     3320.12   1076.27 o
   1  15  12    10064.90     7263.52   1310.93 o
   2  15  12      375.69     1839.00   1777.74 o
   3  15  12    11599.30    10998.06   1010.42 o
   4  15  12     4577.39     4730.77    766.73 o
   5  15  12     1105.57     1029.09    651.60 o
   6  15  12      953.63      622.84    594.06 o
   7  15  12     2351.99     3437.18    834.56 o
 -11  16  12     1253.15     1091.45    847.98 o
 -10  16  12     4955.11     6157.51   1039.47 o
  -9  16  12       55.32      467.67    735.92 o
  -8  16  12     1076.28     2181.25    774.43 o
  -7  16  12     2783.77     4631.60   1728.57 o
  -6  16  12       19.22     -299.51    725.01 o
  -5  16  12     5438.58     4859.01   1593.68 o
  -4  16  12     4215.55     4490.94    759.12 o
  -3  16  12      469.56     -270.81    543.44 o
  -2  16  12     9248.99     9281.08   1761.63 o
  -1  16  12     3485.02     3535.62   1035.01 o
   0  16  12       31.61     -632.68    889.31 o
   1  16  12     2684.57      326.26    949.87 o
   2  16  12     4827.36     3998.86   1161.61 o
   3  16  12      685.28       80.19    975.63 o
   4  16  12      361.18     -852.73   1018.51 o
   5  16  12     1746.36      485.54   1504.56 o
   6  16  12        6.99      102.54    898.94 o
   7  16  12     2641.31     5231.25   2790.10 o
 -10  17  12      840.04      279.62    799.90 o
  -9  17  12     4847.20     5366.00   1403.78 o
  -8  17  12      832.56     -372.77    692.03 o
  -7  17  12      263.03     -673.88    794.57 o
  -6  17  12     1205.83     1867.63   1321.03 o
  -5  17  12      449.62     1391.96    749.92 o
  -4  17  12      308.59      578.60    750.76 o
  -3  17  12     4605.26     7248.36   2144.25 o
  -2  17  12     1745.05     -175.37   1169.93 o
  -1  17  12      265.73      109.88   1638.01 o
   0  17  12     5380.37     5124.42   1535.10 o
   1  17  12     2396.60      715.43    968.15 o
   2  17  12     1340.20      120.08    987.28 o
   3  17  12     5189.70     4258.00   1209.36 o
   4  17  12      913.91      841.76   1398.87 o
   5  17  12      238.06     -923.26   1415.17 o
   6  17  12     2681.22     3036.84    918.18 o
  -9  18  12       71.47     -813.78    744.34 o
  -8  18  12     3531.40     3158.91   3198.01 o
  -7  18  12     2874.77     2927.21   2216.44 o
  -6  18  12       45.85     -829.85    774.10 o
  -5  18  12     1736.41     1305.70    826.27 o
  -4  18  12     5530.18     7601.35   2261.85 o
  -3  18  12        4.08     -370.27   1168.86 o
  -2  18  12     5738.35     5613.21   1610.07 o
  -1  18  12      920.29      688.06   1366.98 o
   0  18  12      292.37     -709.56   1115.83 o
   1  18  12     3184.12     2325.89   1382.21 o
   2  18  12     7440.88     4893.26   1690.14 o
   3  18  12       87.19        6.99   1301.96 o
   4  18  12      599.25    -1189.64   1369.85 o
   5  18  12     3089.74     3214.41   1577.47 o
  -8  19  12      940.87      550.45    928.24 o
  -7  19  12      350.78     1468.70    932.60 o
  -6  19  12     1741.81     1406.07   1885.94 o
  -5  19  12       40.62      840.81    763.79 o
  -4  19  12     1406.72      853.22   1275.44 o
  -3  19  12     2219.15     1395.11   1416.96 o
  -2  19  12     5105.09     2412.06   1349.79 o
  -1  19  12      124.89     -600.64   1220.45 o
   0  19  12     9387.48     5486.56   1633.36 o
   1  19  12       19.50    -1557.22   1088.78 o
   2  19  12     2721.76     2191.00   1520.50 o
   3  19  12     2790.13     1290.49   1423.41 o
   4  19  12     2287.74      921.65   1591.80 o
   5  19  12      336.43      987.93   1554.90 o
  -7  20  12     1532.43     1492.54   2154.64 o
  -6  20  12        5.57     1267.20   1780.34 o
  -5  20  12      349.68       13.08   1371.46 o
  -4  20  12     5152.85     1856.74   1412.12 o
  -3  20  12      126.86    -1316.82   1292.64 o
  -2  20  12     5134.24     4401.36   1647.33 o
  -1  20  12      219.03      337.49   1248.04 o
   0  20  12       67.76      871.14   1324.53 o
   1  20  12     1549.26     1131.96   1399.23 o
   2  20  12     5406.75     3773.13   1615.44 o
   3  20  12      335.25      266.73   1417.68 o
  -6  21  12     3388.08      628.23   1416.96 o
  -5  21  12      149.35     2177.03   1650.55 o
  -4  21  12      289.85     2046.62   1597.89 o
  -3  21  12       44.90      526.48   1414.09 o
  -2  21  12     3290.01     1173.16   1504.02 o
  -1  21  12       82.54    -1590.36   1252.34 o
   0  21  12     5175.58     1313.60   1417.32 o
   1  21  12     1210.70      886.36   1366.62 o
   2  21  12     2090.63      247.39   1505.99 o
  -4  22  12     3475.40     2025.30   1572.09 o
  -3  22  12       60.11      853.04   1505.63 o
  -2  22  12     2349.62      347.70   1461.03 o
  -1  22  12       65.86     -726.93   1315.03 o
   0  22  12       39.45      509.28   1420.72 o
 -15   0  13     3222.36     1352.44   1774.96 o
 -13   0  13     1053.98      778.88   1314.64 o
 -11   0  13     1723.29     2743.23    690.45 o
  -9   0  13    12069.07    13943.61   1051.96 o
  -7   0  13    10950.09    10603.52   1325.71 o
  -5   0  13     2346.61     2630.15    573.15 o
  -3   0  13    41970.33    42375.22   2501.25 o
  -1   0  13    27044.04    25903.42   1656.18 o
   1   0  13    10011.69    11521.10   1396.72 o
   3   0  13    14272.72    16542.66   1286.62 o
   5   0  13     1367.27     2141.12    746.60 o
   7   0  13     7618.27     6350.48   1582.30 o
   9   0  13     9079.61    11318.06   1583.13 o
 -15   1  13     3012.07     1798.52    916.80 o
 -14   1  13      748.82      807.12    852.19 o
 -13   1  13     1159.05      382.69    585.06 o
 -12   1  13       19.47     -138.78    489.63 o
 -11   1  13    15678.31    16926.78    889.16 o
 -10   1  13      395.71     -121.47    380.79 o
  -9   1  13    16387.08    16870.58   1205.98 o
  -8   1  13      117.60      231.48    347.17 o
  -7   1  13      542.12      620.06    353.95 o
  -6   1  13     2076.40     1936.96    405.32 o
  -5   1  13    12470.75    12031.96    715.22 o
  -4   1  13        3.12      -80.92    323.54 o
  -3   1  13    20723.70    20351.31    968.33 o
  -2   1  13       52.68     -245.53    307.10 o
  -1   1  13     3540.93     3009.08    403.36 o
   0   1  13       13.34      -26.57    329.75 o
   1   1  13    64876.68    63335.19   2566.47 o
   2   1  13      562.77      547.88    368.75 o
   3   1  13    15585.68    16413.20    896.44 o
   4   1  13      151.62      348.92    418.74 o
   5   1  13     9044.12     9859.80    755.74 o
   6   1  13      753.58     1469.45    518.57 o
   7   1  13    17465.12    17956.50   1205.08 o
   8   1  13        9.25     -791.31    659.71 o
   9   1  13    14560.62    13316.27   1237.21 o
  10   1  13      323.74     -379.36    724.70 o
 -15   2  13     1813.44     1042.90    875.69 o
 -14   2  13     1815.92     1750.32    751.93 o
 -13   2  13     4157.76     3573.86    685.89 o
 -12   2  13      970.02     1349.76    518.76 o
 -11   2  13     2685.99     2882.11    526.19 o
 -10   2  13     4545.69     4143.63    802.88 o
  -9   2  13    13935.12    15631.73    912.17 o
  -8   2  13      661.10     1208.22    370.19 o
  -7   2  13     8272.13     9084.36    616.42 o
  -6   2  13     5180.42     5560.17    461.13 o
  -5   2  13      153.29       31.33    343.33 o
  -4   2  13      911.21      937.52    341.08 o
  -3   2  13    20763.15    20465.49    960.99 o
  -2   2  13     4361.55     4767.01    447.42 o
  -1   2  13    24698.21    24709.20   1121.01 o
   0   2  13     2088.01     2234.69    382.14 o
   1   2  13    11533.75    11927.34    706.19 o
   2   2  13      872.49     1222.78    414.06 o
   3   2  13    10277.42     9395.57    665.36 o
   4   2  13      448.12      240.28    414.18 o
   5   2  13    23962.31    23939.01   1238.60 o
   6   2  13      132.10      -60.73    472.32 o
   7   2  13     1429.28      952.20    666.21 o
   8   2  13     2838.67     2780.18    756.86 o
   9   2  13    15399.27    16131.64   1493.76 o
  10   2  13       25.99     -666.18    730.87 o
 -14   3  13     1157.49     1483.33    653.05 o
 -13   3  13      435.87     -136.97    578.65 o
 -12   3  13     2445.21     1442.61    601.43 o
 -11   3  13    13752.42    14625.35   1243.15 o
 -10   3  13      834.71     1436.66    472.06 o
  -9   3  13     8897.33     8629.55    683.44 o
  -8   3  13     1010.53     1168.38    380.28 o
  -7   3  13       28.01     -473.88    325.46 o
  -6   3  13     1225.35      843.87    341.11 o
  -5   3  13    10615.69    11379.56    627.79 o
  -4   3  13      186.31     -609.43    304.72 o
  -3   3  13    12270.11    10901.32    658.53 o
  -2   3  13     2824.70     2969.98    387.68 o
  -1   3  13     3113.71     3176.61    399.61 o
   0   3  13      276.39      746.89    348.02 o
   1   3  13    23806.93    21947.79   1037.51 o
   2   3  13     3293.04     2804.11    436.64 o
   3   3  13    18924.49    18089.68    965.08 o
   4   3  13      745.75     -136.28    394.73 o
   5   3  13     2462.19     2595.14    524.86 o
   6   3  13      804.12      329.30    540.63 o
   7   3  13    13828.95    14700.42   1204.89 o
   8   3  13       35.22     -565.30    623.74 o
   9   3  13     9262.92     7965.19   1000.79 o
  10   3  13      366.85      448.96    770.84 o
 -14   4  13     1834.49     1935.86    679.58 o
 -13   4  13     6056.91     5395.34    735.67 o
 -12   4  13     2487.05     2061.13    604.53 o
 -11   4  13     1033.82     1529.47    488.36 o
 -10   4  13     1968.67     1928.92    523.35 o
  -9   4  13     8172.86     9321.21    655.11 o
  -8   4  13     2342.60     2644.69    439.04 o
  -7   4  13    17888.14    21758.29   1754.47 o
  -6   4  13     4588.93     5473.04    562.38 o
  -5   4  13     1271.55     1373.89    336.32 o
  -4   4  13    13311.10    15211.21    758.86 o
  -3   4  13    23769.21    22500.34   1045.77 o
  -2   4  13    12095.18    12402.94    698.85 o
  -1   4  13    22588.05    22933.85   1003.19 o
   0   4  13    13293.84    14860.72    793.73 o
   1   4  13     2066.60     2420.43    400.68 o
   2   4  13     5631.27     6145.97    527.60 o
   3   4  13     2815.28     3281.33    469.00 o
   4   4  13     2271.62     1784.63    529.61 o
   5   4  13    12719.73    12145.73    819.98 o
   6   4  13     3371.09     4616.21    809.68 o
   7   4  13      168.92      -23.29    709.57 o
   8   4  13     1906.49     1600.49    724.01 o
   9   4  13     8677.67     9469.43   1167.13 o
  10   4  13     1646.73     2019.13    827.30 o
 -14   5  13     2688.87     2391.20    712.01 o
 -13   5  13     1399.58     2134.81    663.27 o
 -12   5  13     2525.30     2603.86    747.84 o
 -11   5  13     2125.84     2002.11    582.89 o
 -10   5  13     1877.90     2008.18    489.62 o
  -9   5  13     5504.80     6210.42    627.15 o
  -8   5  13     2606.42     2283.90    491.62 o
  -7   5  13       29.42       18.13    345.06 o
  -6   5  13     1622.99     1719.99    364.22 o
  -5   5  13     8514.52     8671.38    545.24 o
  -4   5  13      291.07      -57.95    279.90 o
  -3   5  13     2327.55     2144.50    305.55 o
  -2   5  13     8828.18    10025.26    572.41 o
  -1   5  13     2093.76     2756.80    369.54 o
   0   5  13     3938.75     3753.61    415.91 o
   1   5  13    15221.87    15703.57    831.20 o
   2   5  13     6188.77     6735.79    547.80 o
   3   5  13     4604.76     4366.67    492.88 o
   4   5  13     9258.84     8723.62    801.40 o
   5   5  13      751.88     1128.11    606.02 o
   6   5  13     4313.11     4440.77    748.43 o
   7   5  13     8330.13     8746.74    943.98 o
   8   5  13      460.86      222.83    675.88 o
   9   5  13     1580.71     1494.34    758.90 o
  10   5  13     2371.46     1790.01    879.26 o
 -14   6  13     1272.56     1330.69    738.88 o
 -13   6  13     2896.64     3119.66    691.63 o
 -12   6  13     3191.35     2802.92    661.14 o
 -11   6  13      375.44      501.21    534.43 o
 -10   6  13     5395.92     4396.04    629.44 o
  -9   6  13      651.25      940.00    465.83 o
  -8   6  13      281.94       45.28    412.90 o
  -7   6  13    12377.76    13782.00   1117.17 o
  -6   6  13    15678.14    17237.83   1319.69 o
  -5   6  13     3668.46     4347.87    416.92 o
  -4   6  13    10902.76    11592.93    810.54 o
  -3   6  13     7896.07     8383.36    463.24 o
  -2   6  13      539.07      242.16    294.47 o
  -1   6  13    19515.23    20809.32    901.44 o
   0   6  13     6844.01     7146.38    524.63 o
   1   6  13     7633.18     7207.55    534.97 o
   2   6  13    10188.56    11420.44    699.40 o
   3   6  13     9048.64     8873.64    791.71 o
   4   6  13     1015.19      789.31    495.57 o
   5   6  13    15020.24    14999.99   1021.29 o
   6   6  13     6786.89     6721.10    868.71 o
   7   6  13      128.64     -437.09    628.23 o
   8   6  13     3035.69     3382.31    798.17 o
   9   6  13     7137.61     7420.26    996.65 o
  10   6  13     1305.99     1513.45    793.86 o
 -14   7  13     5746.28     5510.21   1124.07 o
 -13   7  13      603.17     1476.71    700.01 o
 -12   7  13     6260.88     5825.52   1204.96 o
 -11   7  13     1948.64     1922.78    648.33 o
 -10   7  13       52.19      473.74    752.09 o
  -9   7  13     2535.84     1088.06    565.63 o
  -8   7  13    13880.31    15570.93   1135.49 o
  -7   7  13      165.11     -739.79    369.89 o
  -6   7  13    13409.72    14656.27    831.51 o
  -5   7  13     8297.23     8833.61    633.32 o
  -4   7  13     3858.96     3470.59    389.51 o
  -3   7  13     1826.37     1512.30    368.72 o
  -2   7  13     8768.29     9696.47    549.91 o
  -1   7  13     2114.45     2507.26    326.22 o
   0   7  13     6940.26     7071.00    481.66 o
   1   7  13     1571.65     1301.78    319.33 o
   2   7  13     2869.01     3287.10    489.48 o
   3   7  13     2368.31     3001.72    513.39 o
   4   7  13    16840.47    16233.47   1026.84 o
   5   7  13       47.13     -169.04    503.31 o
   6   7  13    14276.48    14023.46   1120.28 o
   7   7  13     4462.10     5486.62    816.13 o
   8   7  13      338.56      413.77    696.71 o
   9   7  13     1021.98     1580.16    861.57 o
  10   7  13     7747.65     9087.22   1284.58 o
 -14   8  13      705.63      730.74    727.05 o
 -13   8  13     1195.62      783.14    687.42 o
 -12   8  13     3702.44     2221.11    843.44 o
 -11   8  13      307.98     -501.09    554.53 o
 -10   8  13     1578.39     1104.52    576.87 o
  -9   8  13      460.31      435.24    565.16 o
  -8   8  13      875.12      834.55    449.81 o
  -7   8  13     4763.47     5082.80    551.61 o
  -6   8  13    15511.31    17821.23   1043.88 o
  -5   8  13       72.48     -139.17    361.49 o
  -4   8  13     9939.02    11457.79    765.95 o
  -3   8  13     5613.22     6432.91    486.25 o
  -2   8  13     3263.92     3299.32    361.08 o
  -1   8  13     5990.80     6492.56    436.04 o
   0   8  13     9777.51     9743.53    617.81 o
   1   8  13      367.22      155.64    352.18 o
   2   8  13    14668.10    15442.96    921.07 o
   3   8  13     1555.40      903.56    443.84 o
   4   8  13     2125.81     1777.91    775.23 o
   5   8  13     4376.63     4307.88    696.31 o
   6   8  13    10388.13    11829.51   1249.52 o
   7   8  13      790.16     1161.46    773.02 o
   8   8  13     3550.74     3000.74    812.40 o
   9   8  13     1331.05     2481.63    946.97 o
 -13   9  13        1.49     -793.01    637.72 o
 -12   9  13     6135.00     5498.71    884.10 o
 -11   9  13     2246.70     1041.62    633.96 o
 -10   9  13      219.09      764.94    651.21 o
  -9   9  13       23.58      316.76    596.07 o
  -8   9  13    14324.92    13775.69   1158.22 o
  -7   9  13       27.50      111.95    531.93 o
  -6   9  13    13380.04    15819.39   1411.90 o
  -5   9  13      787.30      390.23    389.81 o
  -4   9  13     2657.78     2429.52    398.51 o
  -3   9  13      571.72       15.20    296.41 o
  -2   9  13    22058.15    24517.56   1360.59 o
  -1   9  13      795.30     1222.95    417.46 o
   0   9  13     4668.66     4186.62    454.28 o
   1   9  13      458.62      323.03    351.32 o
   2   9  13      136.28     -217.76    414.11 o
   3   9  13      138.03       48.22    416.11 o
   4   9  13    23676.85    24288.56   1310.37 o
   5   9  13       88.00      -92.46    499.53 o
   6   9  13    19899.09    19789.59   1251.33 o
   7   9  13     2740.68     3575.94    888.13 o
   8   9  13     1031.35     1302.47   1344.08 o
   9   9  13      557.74     1009.93    873.88 o
 -13  10  13      390.15    -1026.47    853.14 o
 -12  10  13     3663.65     3102.87    878.06 o
 -11  10  13       62.70      135.18    596.99 o
 -10  10  13     2830.72     2329.98    720.07 o
  -9  10  13       89.17      838.18    637.51 o
  -8  10  13     1198.06     1530.51    629.81 o
  -7  10  13      327.98      649.66    568.31 o
  -6  10  13     9104.57    11005.61   1387.15 o
  -5  10  13      128.98     -574.97    402.57 o
  -4  10  13    22388.29    27446.01   1505.94 o
  -3  10  13      666.92      483.16    378.98 o
  -2  10  13     2138.51     2144.60    529.27 o
  -1  10  13     1049.98      948.35    492.89 o
   0  10  13     7202.26     7509.55    870.03 o
   1  10  13        3.85     -201.07    484.58 o
   2  10  13     6813.35     6472.31    557.85 o
   3  10  13      334.85      244.43    397.84 o
   4  10  13     1051.59     1667.06    577.58 o
   5  10  13      602.38      893.23    518.77 o
   6  10  13     9415.66     8333.21   1337.19 o
   7  10  13      145.86     -371.21   1525.33 o
   8  10  13     2880.29     4532.17    980.33 o
   9  10  13       72.03      575.40    877.45 o
 -13  11  13      127.64      646.47    816.30 o
 -12  11  13     5883.18     7425.78   1037.68 o
 -11  11  13      920.45       92.52    631.93 o
 -10  11  13      229.83      238.69    665.14 o
  -9  11  13       42.02       -3.15    605.66 o
  -8  11  13    14604.85    14138.25   1874.56 o
  -7  11  13       22.37     -237.25    553.42 o
  -6  11  13     7501.25     8111.82   1262.50 o
  -5  11  13       21.19      -54.48    473.37 o
  -4  11  13     5540.18     7419.21    846.42 o
  -3  11  13     2879.36     2443.16    642.44 o
  -2  11  13    20257.04    22018.72   3143.02 o
  -1  11  13      485.94     1085.06    700.97 o
   0  11  13     3886.29     4099.13    597.21 o
   1  11  13     1191.62     1239.43    516.43 o
   2  11  13     3804.47     3808.46    630.19 o
   3  11  13      331.85      -13.55    887.90 o
   4  11  13    22372.29    20701.91   1795.39 o
   5  11  13       58.27      -61.48    536.73 o
   6  11  13    15152.20    14327.62   1346.66 o
   7  11  13       23.09     -370.77    739.28 o
   8  11  13      265.93      408.40    808.03 o
   9  11  13      336.49     2102.59    901.27 o
 -12  12  13     2566.59     3022.05    858.31 o
 -11  12  13      634.34     1756.93    778.98 o
 -10  12  13     2750.59     1552.75    722.31 o
  -9  12  13     1127.36      613.87    665.28 o
  -8  12  13      875.68      160.54    770.45 o
  -7  12  13      154.66       95.48    548.96 o
  -6  12  13    12463.78    14118.11   2105.11 o
  -5  12  13      237.52      -64.22    482.74 o
  -4  12  13    17469.98    19159.42   2615.59 o
  -3  12  13      830.94     -381.49    555.08 o
  -2  12  13     5070.48     5584.75   1013.52 o
  -1  12  13       35.52     -212.30    644.62 o
   0  12  13    12947.76    12472.55   1462.69 o
   1  12  13     1727.19     1431.38    685.08 o
   2  12  13    15918.52    15097.50   1247.06 o
   3  12  13     1354.22      335.17    638.26 o
   4  12  13     1485.80     1448.80    516.07 o
   5  12  13     1009.53      630.96    566.05 o
   6  12  13     8887.16     8992.65    934.57 o
   7  12  13       47.99     -572.05    955.05 o
   8  12  13     8100.10     8472.07   1168.67 o
 -12  13  13     4155.74     3321.73   1099.21 o
 -11  13  13      496.40      411.26    807.38 o
 -10  13  13     1428.59     2352.15    864.66 o
  -9  13  13     1284.75     1304.98    674.38 o
  -8  13  13     7664.62     8074.66    872.68 o
  -7  13  13      327.78     -758.90    536.75 o
  -6  13  13     1964.62     2201.53    586.93 o
  -5  13  13     1745.87     1714.66    636.50 o
  -4  13  13     1279.12     1171.18    642.60 o
  -3  13  13      125.04     -637.02    560.15 o
  -2  13  13     6028.72     6374.22   1200.19 o
  -1  13  13      319.77     -466.25    513.96 o
   0  13  13    11323.06    10874.01   1730.36 o
   1  13  13      422.16      809.03    538.10 o
   2  13  13     4256.95     5002.72    748.09 o
   3  13  13     1984.02     2592.09    669.27 o
   4  13  13    12124.98    11615.33   1188.27 o
   5  13  13      104.26     -146.06    775.47 o
   6  13  13     8331.41     9172.65    941.28 o
   7  13  13       71.06      100.31    699.72 o
   8  13  13      183.54     1857.86    868.39 o
 -12  14  13     1577.20     1732.73    901.00 o
 -11  14  13      329.08      149.26    815.49 o
 -10  14  13    11419.95     8727.19   2884.98 o
  -9  14  13      122.56     -862.02    679.64 o
  -8  14  13       49.23      195.28    820.57 o
  -7  14  13      784.33      343.37    601.36 o
  -6  14  13    10544.82    11738.01   1347.74 o
  -5  14  13     2095.42      396.59    896.85 o
  -4  14  13    14845.30     9916.41   1414.62 o
  -3  14  13     1651.91     1519.44    873.33 o
  -2  14  13      796.41     -108.18    978.98 o
  -1  14  13     4951.34     5147.43   1119.33 o
   0  14  13     4309.68     4276.96    652.38 o
   1  14  13       59.73     -539.18    517.48 o
   2  14  13    10587.07     9900.78    964.82 o
   3  14  13     1447.85     2098.30    640.39 o
   4  14  13      229.45     -730.28    609.17 o
   5  14  13      216.83     -255.06    525.21 o
   6  14  13     4193.37     4535.27   1081.45 o
   7  14  13      386.43      723.28    699.60 o
 -11  15  13     1266.89     2342.28    927.86 o
 -10  15  13      386.28     1532.81    824.60 o
  -9  15  13     2478.82     3378.38    887.29 o
  -8  15  13     3408.39     3804.87   1208.84 o
  -7  15  13       88.97       32.00    712.91 o
  -6  15  13     1229.59     1429.94    698.22 o
  -5  15  13     1283.76      804.10    681.96 o
  -4  15  13      115.57     -165.92    593.60 o
  -3  15  13     2163.27     1633.36    635.01 o
  -2  15  13     4242.24     5285.56   1220.78 o
  -1  15  13      589.19      175.08    500.54 o
   0  15  13     5312.17     4866.43   1582.55 o
   1  15  13     6278.13     7049.16   1926.33 o
   2  15  13     2883.06     2779.18    850.94 o
   3  15  13      901.27      601.50    537.36 o
   4  15  13     7492.26     6003.59    906.74 o
   5  15  13      448.81      229.52    511.85 o
   6  15  13     2105.45     2132.29    643.62 o
   7  15  13     2153.98     1808.36    738.59 o
 -10  16  13     2996.65     3525.53   1447.61 o
  -9  16  13     4247.40     4439.61    928.50 o
  -8  16  13       16.32      435.88    962.52 o
  -7  16  13      421.73     -455.04    635.67 o
  -6  16  13     2803.81     2396.26   1309.75 o
  -5  16  13      928.81     1994.04    791.83 o
  -4  16  13    13779.80    14669.69   2886.66 o
  -3  16  13     3755.51     4320.97    734.24 o
  -2  16  13     2296.40     1002.87    755.52 o
  -1  16  13     1769.54     -624.86    899.22 o
   0  16  13     5338.44     2935.58   1081.38 o
   1  16  13      443.06     1074.36   1817.06 o
   2  16  13     7928.99     6375.51   1338.72 o
   3  16  13     1568.30     1819.12   1942.28 o
   4  16  13      221.17      520.50   1054.56 o
   5  16  13      450.23      665.79   1174.71 o
   6  16  13     2185.42     2010.92   1287.57 o
 -10  17  13       14.44     -952.72    787.72 o
  -9  17  13     2958.27     3111.70    905.89 o
  -8  17  13     1782.52     2114.51   1224.84 o
  -7  17  13       74.14     -146.01    825.56 o
  -6  17  13     2066.92     1140.45    850.10 o
  -5  17  13     1873.64     1012.77    780.00 o
  -4  17  13      187.04      151.38    980.77 o
  -3  17  13     7953.34     8193.72   2963.35 o
  -2  17  13     4026.83     3181.62   1463.72 o
  -1  17  13     1460.07      419.11   1518.80 o
   0  17  13     1580.89     -327.80    966.42 o
   1  17  13    10988.09     8497.07   1444.71 o
   2  17  13      242.21      727.15   1052.84 o
   3  17  13     5357.11     2729.26   1191.56 o
   4  17  13     4940.89     1572.63   1536.98 o
   5  17  13      782.99    -1845.45   1266.49 o
  -9  18  13     4563.48     4520.42   1052.38 o
  -8  18  13       23.28    -1069.78    688.81 o
  -7  18  13     1584.48      805.35   1210.96 o
  -6  18  13     3064.61     3280.85    972.34 o
  -5  18  13       15.15     1412.09    786.31 o
  -4  18  13     2301.66     3157.11   1415.53 o
  -3  18  13     2793.50     1410.87   1392.96 o
  -2  18  13        9.59     -545.29   1188.20 o
  -1  18  13     4655.16     4781.48   1703.40 o
   0  18  13      110.26      204.93   1218.12 o
   1  18  13      814.62     1141.45   1540.74 o
   2  18  13     2347.89     2215.01   1501.69 o
   3  18  13     2200.41      817.39   1479.48 o
   4  18  13       34.67    -1057.97   1286.73 o
   5  18  13     1418.30     -362.93   1394.21 o
  -8  19  13      981.86      691.57    949.27 o
  -7  19  13       55.57      869.59    939.27 o
  -6  19  13     1375.80     -224.77    800.53 o
  -5  19  13     3894.35     6229.70   1093.26 o
  -4  19  13      492.37     -402.34   1269.71 o
  -3  19  13     4742.93     4233.15   1611.68 o
  -2  19  13     1721.97      537.05   1366.44 o
  -1  19  13      447.46      660.65   1333.30 o
   0  19  13      234.69     -886.00   1226.90 o
   1  19  13    10750.07     7054.89   1868.74 o
   2  19  13        5.36      989.36   1497.93 o
   3  19  13     5877.27     5515.40   1868.56 o
   4  19  13     2440.39     1187.31   1552.03 o
  -7  20  13     3685.50     6488.17   4867.38 o
  -6  20  13       62.65      355.71    859.51 o
  -5  20  13       16.21      234.13   1444.91 o
  -4  20  13     1363.90     3093.31   1657.54 o
  -3  20  13     2271.59     1405.85   1458.52 o
  -2  20  13        3.64    -1621.71   1254.84 o
  -1  20  13     6663.38     5193.31   1726.15 o
   0  20  13      260.41      197.23   1367.88 o
   1  20  13     1241.79     -318.68   1285.30 o
   2  20  13      643.64     1899.37   1501.69 o
  -5  21  13     6792.94     2747.40   1674.20 o
  -4  21  13       70.86     2020.65   1647.51 o
  -3  21  13     1571.74    -1242.84   1404.78 o
  -2  21  13     1284.17      303.28   1463.72 o
  -1  21  13     1498.43     2302.25   1484.32 o
   0  21  13      148.46    -1048.66   1281.53 o
   1  21  13     5631.25     5554.99   1917.47 o
 -14   0  14      408.76       75.66   1186.35 o
 -12   0  14     6386.00     6520.04   1538.54 o
 -10   0  14    13339.63    14539.51   1135.08 o
  -8   0  14     1007.42      674.45    514.59 o
  -6   0  14     2604.67     3014.05    644.14 o
  -4   0  14    28847.56    29981.64   2316.05 o
  -2   0  14     7946.37     8200.39    817.35 o
   0   0  14    44583.79    43352.08   2599.98 o
   2   0  14     7989.21     8825.50    914.48 o
   4   0  14    13145.70    13064.01   1208.08 o
   6   0  14     8727.75     8067.21   1135.03 o
   8   0  14     9672.69     7996.50   1649.03 o
  10   0  14     2870.66     2888.27   1736.45 o
 -14   1  14     3344.72     3345.52    969.15 o
 -13   1  14      432.39       83.36    662.31 o
 -12   1  14       49.99      312.07    503.68 o
 -11   1  14      662.65     1034.50    488.66 o
 -10   1  14    20131.60    19637.98   1161.70 o
  -9   1  14        5.54     -130.51    373.95 o
  -8   1  14    18505.36    19123.06   1154.63 o
  -7   1  14      318.87      550.81    367.06 o
  -6   1  14      257.33       21.75    374.44 o
  -5   1  14       13.97     -252.90    337.41 o
  -4   1  14    14819.77    13634.34    769.35 o
  -3   1  14     3305.75     3474.21    436.12 o
  -2   1  14    14249.52    14709.51    798.52 o
  -1   1  14      308.92       10.80    339.02 o
   0   1  14      600.98      283.59    360.30 o
   1   1  14     1507.32     1036.05    377.61 o
   2   1  14    32012.97    30873.09   1399.33 o
   3   1  14     3454.65     3897.49    512.59 o
   4   1  14     7899.63     8820.68    976.30 o
   5   1  14     1006.06      917.89    488.17 o
   6   1  14       57.50     -636.09    471.05 o
   7   1  14      513.93      630.41    588.24 o
   8   1  14    13206.38    15266.70   1267.29 o
   9   1  14      516.17      837.98    767.32 o
  10   1  14    11252.66    10965.59   1205.17 o
 -14   2  14      405.47      262.99    710.74 o
 -13   2  14      300.21     1406.25    631.47 o
 -12   2  14     6003.78     7183.69    692.75 o
 -11   2  14     1478.26     1763.65    500.91 o
 -10   2  14     6167.27     6624.01    623.02 o
  -9   2  14     2650.57     2150.05    433.90 o
  -8   2  14     6037.18     6337.76    512.72 o
  -7   2  14      338.40      403.08    378.50 o
  -6   2  14    10739.05    10829.86    633.35 o
  -5   2  14      169.55     -216.04    340.24 o
  -4   2  14     7649.59     8570.94    638.44 o
  -3   2  14      769.02      522.51    350.84 o
  -2   2  14     9697.82     9798.05    632.09 o
  -1   2  14     1213.55     1070.19    364.85 o
   0   2  14    31414.98    33431.84   1469.98 o
   1   2  14      376.62      553.37    373.94 o
   2   2  14    11178.44    11905.31    763.21 o
   3   2  14     1187.04      679.66    413.08 o
   4   2  14     1048.72      624.21    444.85 o
   5   2  14       15.59     -842.21    421.11 o
   6   2  14    12079.00    12075.37    958.78 o
   7   2  14      808.39      611.75    816.12 o
   8   2  14     5888.73     4942.61    787.77 o
   9   2  14      102.20      144.85    735.82 o
  10   2  14     4218.29     4842.81    964.69 o
 -14   3  14     5344.83     5642.80    883.43 o
 -13   3  14      117.53     -118.36    581.32 o
 -12   3  14       49.10      365.07    577.41 o
 -11   3  14     1878.93     1760.58    650.76 o
 -10   3  14    12804.48    12732.19    929.91 o
  -9   3  14     1081.46     1604.88    466.21 o
  -8   3  14    21468.73    20867.70   1947.45 o
  -7   3  14     1448.02     1054.98    383.36 o
  -6   3  14     1554.81     2079.41    384.89 o
  -5   3  14    12147.06    11718.74    854.25 o
  -4   3  14     7914.37     7907.26    617.67 o
  -3   3  14     2647.20     2466.83    403.61 o
  -2   3  14     9773.84    10698.09    850.91 o
  -1   3  14     3827.44     4322.36    456.34 o
   0   3  14     5325.54     5912.79    517.00 o
   1   3  14     4014.65     3559.98    544.60 o
   2   3  14    21116.43    20433.60   1035.79 o
   3   3  14       10.34     -119.79    393.98 o
   4   3  14    17869.86    17656.64    999.15 o
   5   3  14     1418.10     1424.24    537.07 o
   6   3  14      401.30     1045.24    813.06 o
   7   3  14     2144.35     1419.20   1065.31 o
   8   3  14    12753.03    12278.75   1474.72 o
   9   3  14     2046.62     1877.35    783.09 o
  10   3  14     8141.91     6758.48   1019.77 o
 -14   4  14     1406.46      278.69    655.83 o
 -13   4  14     1902.47      499.93    687.27 o
 -12   4  14     4239.82     3965.41    841.70 o
 -11   4  14     1587.11     1989.75    529.44 o
 -10   4  14     4509.59     4296.04    567.52 o
  -9   4  14     3839.45     3821.03    513.86 o
  -8   4  14      169.07      103.29    421.08 o
  -7   4  14      937.78     1849.14    561.92 o
  -6   4  14    15559.98    16580.33   1158.88 o
  -5   4  14     9282.24    10049.05    590.81 o
  -4   4  14    10464.50    11695.16    636.99 o
  -3   4  14      966.38      230.79    398.50 o
  -2   4  14     9837.88    10049.77    630.62 o
  -1   4  14     5452.91     6605.06    530.12 o
   0   4  14    15722.95    16371.18    861.98 o
   1   4  14     5418.49     6788.44    592.76 o
   2   4  14     6727.60     7339.31    587.76 o
   3   4  14     8539.04     8772.45    660.00 o
   4   4  14     1993.62     2507.80    507.74 o
   5   4  14      270.79     -495.90    505.37 o
   6   4  14     6568.16     6826.54    783.08 o
   7   4  14     1017.23     1101.21    622.45 o
   8   4  14     1074.25      158.51    678.70 o
   9   4  14     1867.62     1288.39    803.74 o
  10   4  14     2767.23     2959.94    873.25 o
 -14   5  14     2533.30     2593.06    790.54 o
 -13   5  14      885.96     1408.07    656.02 o
 -12   5  14       72.33      189.08    570.24 o
 -11   5  14     3523.04     3900.68    649.12 o
 -10   5  14     3993.02     3946.00    552.60 o
  -9   5  14       90.90     -487.68    450.50 o
  -8   5  14    13017.32    12675.67    811.99 o
  -7   5  14     8375.45    10200.52    720.38 o
  -6   5  14     3469.52     4317.17    507.71 o
  -5   5  14     5207.32     5692.63    536.43 o
  -4   5  14     8035.01     8073.72    584.78 o
  -3   5  14     4489.82     5122.93    428.42 o
  -2   5  14     7936.69     8190.15    577.62 o
  -1   5  14     5416.66     6056.29    466.02 o
   0   5  14      728.84      398.60    342.75 o
   1   5  14     2926.55     3458.81    446.48 o
   2   5  14     5106.03     5936.95    551.90 o
   3   5  14      373.00      487.47    553.97 o
   4   5  14    19487.54    19615.27   1177.25 o
   5   5  14     6181.22     6678.14    780.37 o
   6   5  14      535.66      729.22    582.19 o
   7   5  14     7803.61     6987.41    826.29 o
   8   5  14    13157.44    12162.00   1142.63 o
   9   5  14      764.12     1498.69    786.15 o
 -14   6  14     1018.57      478.85    741.94 o
 -13   6  14     4259.20     4899.31    840.81 o
 -12   6  14     2433.59     2012.42    639.04 o
 -11   6  14      771.59      796.00    558.30 o
 -10   6  14     1098.91      898.81    533.66 o
  -9   6  14     3110.67     4656.82    591.14 o
  -8   6  14     1856.35     1653.59    478.01 o
  -7   6  14     8435.80     7974.72    729.47 o
  -6   6  14    10651.01    12083.43   1081.38 o
  -5   6  14     3918.48     4408.72    488.69 o
  -4   6  14     2175.22     1898.90    406.40 o
  -3   6  14     5775.89     6056.27    556.19 o
  -2   6  14    16985.65    17495.31    886.23 o
  -1   6  14     7001.57     6331.90    602.76 o
   0   6  14     5444.57     5421.37    572.08 o
   1   6  14     1185.17      911.50    371.62 o
   2   6  14     3734.04     4448.44    560.50 o
   3   6  14    12502.05    12187.00    869.66 o
   4   6  14      240.17     -300.73    479.38 o
   5   6  14     6323.55     6098.86    717.54 o
   6   6  14     4424.01     4192.20    712.20 o
   7   6  14     1991.19     1412.66    645.65 o
   8   6  14      419.23     -227.76    695.39 o
   9   6  14     5758.04     4514.05   1230.82 o
 -14   7  14     1321.15      599.62    886.73 o
 -13   7  14     3616.22     3264.10    770.56 o
 -12   7  14      217.62     -409.28    638.05 o
 -11   7  14     3295.28     1968.91    685.39 o
 -10   7  14     2551.98     1779.62    572.24 o
  -9   7  14       20.22     -959.06    496.53 o
  -8   7  14     7216.19     8359.12    813.66 o
  -7   7  14    10449.18    11008.93    751.04 o
  -6   7  14     5246.80     4772.87    530.49 o
  -5   7  14    16130.49    17614.37   1434.68 o
  -4   7  14     3920.07     4376.83    484.85 o
  -3   7  14     1854.29     1978.43    500.43 o
  -2   7  14     3833.11     4162.37    439.62 o
  -1   7  14    11319.57    12280.47    711.29 o
   0   7  14      179.99      155.07    323.25 o
   1   7  14     2540.40     3925.52    510.17 o
   2   7  14     2263.58     2003.34    482.60 o
   3   7  14      219.18      255.77    457.09 o
   4   7  14     4941.19     4038.80    690.53 o
   5   7  14    15141.55    14947.61   1039.19 o
   6   7  14      184.90      376.01    586.56 o
   7   7  14     6394.48     6439.60    884.49 o
   8   7  14     6882.05     5783.87    932.63 o
   9   7  14      199.72    -1155.03    814.51 o
 -13   8  14     4159.40     4542.72   1324.11 o
 -12   8  14     1584.27      743.68    678.66 o
 -11   8  14      881.37     1106.29    643.50 o
 -10   8  14      292.37     -111.95    625.32 o
  -9   8  14     4007.26     4047.00    749.77 o
  -8   8  14       20.97       14.38    572.62 o
  -7   8  14     8013.10     8872.71    829.42 o
  -6   8  14     2261.77     1554.93    566.27 o
  -5   8  14     5371.24     5986.12    669.54 o
  -4   8  14      669.61      335.62    374.09 o
  -3   8  14    15655.17    15808.80   1043.24 o
  -2   8  14      766.28     1629.25    429.73 o
  -1   8  14     7864.27     7564.81    677.29 o
   0   8  14     6907.55     7106.20    606.04 o
   1   8  14     1850.31     2357.70    459.89 o
   2   8  14      352.75     -211.49    417.59 o
   3   8  14    14869.85    15237.80   1198.59 o
   4   8  14      714.62      328.39    555.41 o
   5   8  14    19375.33    19558.01   1206.34 o
   6   8  14      580.92     1235.48    600.92 o
   7   8  14     2876.13     4021.92    760.51 o
   8   8  14      181.30     1073.54    862.48 o
   9   8  14     7741.59     8922.28   1260.56 o
 -13   9  14     7572.79     7146.67   1083.84 o
 -12   9  14      177.56     -120.35    656.57 o
 -11   9  14     3426.81     1378.20    655.45 o
 -10   9  14      464.23     -443.81    642.81 o
  -9   9  14      151.24     -538.03    599.24 o
  -8   9  14     1954.45     1606.70    648.84 o
  -7   9  14    15559.42    17548.58   1904.02 o
  -6   9  14      280.19     -505.08    612.65 o
  -5   9  14    11212.37    11947.43    967.49 o
  -4   9  14      259.86      705.11    431.94 o
  -3   9  14       47.29      301.73    400.25 o
  -2   9  14     2686.15     2911.48    608.43 o
  -1   9  14     8288.59     9841.39   1123.78 o
   0   9  14     1506.07     2033.76    429.03 o
   1   9  14     1852.39     2216.98    457.77 o
   2   9  14      249.85     -327.28    480.82 o
   3   9  14       45.35     -312.27    622.98 o
   4   9  14     1771.06     2649.84    948.09 o
   5   9  14    18290.70    18378.02   1311.88 o
   6   9  14      326.80      542.78    598.78 o
   7   9  14     9542.34    10501.25   1079.38 o
   8   9  14      315.43      302.89    825.67 o
   9   9  14      136.61     1686.45    909.13 o
 -13  10  14     3178.60     3262.46   1006.55 o
 -12  10  14     1154.34      381.96    682.13 o
 -11  10  14      124.33      154.31    635.73 o
 -10  10  14       36.48       52.64    676.99 o
  -9  10  14     3632.40     3458.90    778.96 o
  -8  10  14       33.38      555.84    630.94 o
  -7  10  14     9792.38    11166.36   2092.64 o
  -6  10  14      189.38     1319.72    582.46 o
  -5  10  14     1583.51      864.30    609.15 o
  -4  10  14      324.85     -776.40    400.96 o
  -3  10  14    17615.90    18954.00   1149.27 o
  -2  10  14      629.28      633.33    405.75 o
  -1  10  14    15239.22    16309.51   1290.84 o
   0  10  14     1742.72     1311.99    414.75 o
   1  10  14     2382.29     2987.02    463.47 o
   2  10  14      351.28      979.23    417.92 o
   3  10  14    16788.27    16600.58   1015.28 o
   4  10  14      231.35      288.74    482.21 o
   5  10  14    11474.31     9612.92   1195.40 o
   6  10  14      844.22      477.13   1221.31 o
   7  10  14     1890.26     1777.87    769.53 o
   8  10  14       59.91      -72.00    764.17 o
 -13  11  14     4097.16      874.54   1539.85 o
 -12  11  14        0.36      666.63    706.52 o
 -11  11  14     3683.39     2488.13    709.10 o
 -10  11  14       69.72     -397.44    655.07 o
  -9  11  14      418.08      422.90    657.36 o
  -8  11  14      158.65       29.46    601.70 o
  -7  11  14     9999.08    10333.72   1724.39 o
  -6  11  14      418.15      506.76    545.49 o
  -5  11  14    15926.36    21561.46   2412.89 o
  -4  11  14      163.75      275.25    564.36 o
  -3  11  14      326.69     -336.32    406.57 o
  -2  11  14      556.73     -120.88    497.08 o
  -1  11  14    14703.80    14791.64   1163.67 o
   0  11  14     3213.20     3117.45    603.31 o
   1  11  14     3272.49     3930.77    644.44 o
   2  11  14      160.85     -339.01    380.33 o
   3  11  14      603.78      913.79    481.20 o
   4  11  14       23.12      -26.05    508.39 o
   5  11  14     8580.58     8651.09    890.72 o
   6  11  14     1045.29      880.28    685.27 o
   7  11  14     9641.62    10749.19   1513.50 o
   8  11  14      780.60      442.25    759.88 o
 -12  12  14       62.47      969.67    805.15 o
 -11  12  14     1977.30     2325.47   1081.73 o
 -10  12  14        1.53      -47.00    682.60 o
  -9  12  14     4853.63     4194.58    828.97 o
  -8  12  14      516.22       47.07    612.13 o
  -7  12  14     1267.15     2291.19    640.01 o
  -6  12  14       72.32      361.63    564.29 o
  -5  12  14     2882.31     3109.80    601.40 o
  -4  12  14      171.18     -703.64    613.02 o
  -3  12  14    10342.38    11438.37   1433.36 o
  -2  12  14     3102.62     2800.08   1073.56 o
  -1  12  14     9299.67     8804.30   1227.87 o
   0  12  14      148.23     -523.75    554.37 o
   1  12  14     5025.08     4161.56    776.46 o
   2  12  14      226.46     -151.97    646.33 o
   3  12  14    12903.92    13294.04   1092.54 o
   4  12  14       14.28      794.13    533.94 o
   5  12  14     5004.43     5529.09    759.06 o
   6  12  14       17.05      700.13    644.68 o
   7  12  14     1826.20     2467.74    957.65 o
   8  12  14        2.51     -159.20   1063.33 o
 -12  13  14       97.58      860.80    803.08 o
 -11  13  14    10747.31     9351.48   1241.41 o
 -10  13  14      760.34     -241.04    739.79 o
  -9  13  14       24.76     -135.51    626.40 o
  -8  13  14      660.29      102.73    613.29 o
  -7  13  14     5539.40     5648.59   1525.06 o
  -6  13  14     2691.49     2230.21    704.91 o
  -5  13  14     8558.79     9595.52   1548.45 o
  -4  13  14     1594.26     1810.48    728.61 o
  -3  13  14     2851.63     2634.26    676.00 o
  -2  13  14      301.43      248.09    575.65 o
  -1  13  14     5737.65     6238.51   1305.51 o
   0  13  14      868.29      -35.91    902.32 o
   1  13  14    10810.06    10655.99   1806.99 o
   2  13  14     1805.86     1624.84    618.19 o
   3  13  14      266.32      587.18    628.22 o
   4  13  14      994.91      769.12    531.68 o
   5  13  14     8825.30     8339.22    911.07 o
   6  13  14       59.09      -90.33    813.35 o
   7  13  14     8778.12     7936.26    972.91 o
 -11  14  14      855.16     -699.61    798.06 o
 -10  14  14      831.29      353.77    810.04 o
  -9  14  14     5773.02     7639.12   2041.18 o
  -8  14  14     1127.04      429.15    652.58 o
  -7  14  14      196.75      104.92    585.32 o
  -6  14  14     1270.88     1541.13    606.49 o
  -5  14  14      928.80      613.11    621.65 o
  -4  14  14     1415.82     1056.50    685.31 o
  -3  14  14     7593.96     9156.28   2246.11 o
  -2  14  14     3740.91     3111.51   1282.61 o
  -1  14  14     3137.13     2511.82    640.10 o
   0  14  14     2389.31     1901.61    598.03 o
   1  14  14     1787.70     1363.88    557.03 o
   2  14  14      350.00     -420.72    529.23 o
   3  14  14    12105.06    11974.72   1414.93 o
   4  14  14      366.72      358.75    591.71 o
   5  14  14     1737.30     1665.10    611.94 o
   6  14  14      685.66     -281.71    603.79 o
   7  14  14     1233.93     2388.02    769.18 o
 -11  15  14     4199.32     2744.60   1351.91 o
 -10  15  14     1176.82     2287.39   1304.72 o
  -9  15  14      610.39     -205.55    742.82 o
  -8  15  14     2239.99     1502.04   1093.91 o
  -7  15  14     5402.06     6027.27    875.04 o
  -6  15  14     1377.01     1706.29    596.57 o
  -5  15  14     8333.92     8619.60   1038.39 o
  -4  15  14     1926.98      948.13    963.57 o
  -3  15  14     1655.04     1081.63    638.46 o
  -2  15  14     4142.40     3486.01    707.34 o
  -1  15  14     2804.61     3022.83    705.85 o
   0  15  14        9.48      -88.97    521.94 o
   1  15  14    13730.94    13145.54   1620.05 o
   2  15  14     1477.52      775.29   1036.74 o
   3  15  14        4.79     -221.21    550.33 o
   4  15  14     1000.29     -917.47    674.11 o
   5  15  14     3764.62     2248.80    614.99 o
   6  15  14      237.74      -66.67    850.82 o
 -10  16  14     3546.34     2832.74    924.51 o
  -9  16  14     5286.33     6404.84   1675.19 o
  -8  16  14      847.27      382.58    694.89 o
  -7  16  14      644.91      266.17    641.47 o
  -6  16  14     3543.73     3811.77   1029.86 o
  -5  16  14     1376.41     1397.20    794.60 o
  -4  16  14     2025.83     2203.50    701.50 o
  -3  16  14     3806.41     3584.57    899.65 o
  -2  16  14     1102.11      -92.54   1078.43 o
  -1  16  14     1028.54     1751.73   1035.47 o
   0  16  14     2592.84      720.49   1052.61 o
   1  16  14     1251.49     -339.62   1007.16 o
   2  16  14     5745.06     4905.72   1826.11 o
   3  16  14     5304.66     3867.03   1248.57 o
   4  16  14      877.63      156.00   1122.03 o
   5  16  14      700.75      404.35    768.21 o
  -9  17  14      126.03     -291.81    757.52 o
  -8  17  14     2565.79     4824.74   1394.47 o
  -7  17  14     2318.98     2517.93    759.46 o
  -6  17  14        2.50    -1078.87   1038.06 o
  -5  17  14     6151.13     5868.67   1458.25 o
  -4  17  14      795.05      286.81    648.67 o
  -3  17  14       47.38     -578.41   1041.22 o
  -2  17  14     3290.80     2086.93   1457.62 o
  -1  17  14      563.59      484.76    998.89 o
   0  17  14        7.57      172.10   1053.40 o
   1  17  14     5907.57     4286.38   1220.54 o
   2  17  14     9195.63     7997.32   1497.34 o
   3  17  14       52.15     1997.90   1701.43 o
   4  17  14     1639.37      162.65   1465.33 o
   5  17  14     2306.17     1244.15   1698.20 o
  -8  18  14     1751.52     3057.49    838.72 o
  -7  18  14     1166.31      891.63   1067.29 o
  -6  18  14     4307.47     3568.14   1317.90 o
  -5  18  14       15.70     -354.61    727.75 o
  -4  18  14     1048.49      912.27    731.24 o
  -3  18  14     4891.84     1165.10   1352.83 o
  -2  18  14      989.11     -164.27   1300.70 o
  -1  18  14      215.77      491.01   1355.34 o
   0  18  14     8460.53     7667.35   2009.72 o
   1  18  14      106.62     -358.81   1501.15 o
   2  18  14     4980.63     2211.25   1699.28 o
   3  18  14     1274.99     1483.78   1544.33 o
   4  18  14      669.07    -1323.81   1383.64 o
  -7  19  14      557.30      436.30    869.42 o
  -6  19  14      138.56       22.11    782.44 o
  -5  19  14     1079.29     -604.94   1392.60 o
  -4  19  14     3747.05     2630.24   1543.25 o
  -3  19  14        1.13     1126.05   1495.24 o
  -2  19  14     1816.29    -1148.44   1272.76 o
  -1  19  14      253.30     -819.37   1334.92 o
   0  19  14       39.99     -995.99   1268.82 o
   1  19  14     1692.31      657.61   1586.96 o
   2  19  14     5646.65     5580.60   1985.54 o
   3  19  14      780.83     -354.15   1467.12 o
  -6  20  14     4202.06     3337.83   1843.30 o
  -5  20  14       65.48     -242.19   1371.28 o
  -4  20  14     2947.32     3759.69   1668.65 o
  -3  20  14     1756.56     -338.21   1419.29 o
  -2  20  14     1692.59      -85.81   1341.01 o
  -1  20  14      147.80      583.98   1360.00 o
   0  20  14     7539.69     6368.98   1929.47 o
   1  20  14        8.15    -1715.76   1392.42 o
  -2  21  14     3389.53     1424.48   1498.65 o
 -13   0  15       43.01      761.39    870.53 o
 -11   0  15    15612.78    12624.28   1704.63 o
  -9   0  15     8113.54     9594.27   1529.52 o
  -7   0  15      412.57      392.99    602.61 o
  -5   0  15    14640.93    14697.02   1604.07 o
  -3   0  15    17024.92    17641.76   1937.86 o
  -1   0  15      231.18     -504.34    495.40 o
   1   0  15    46898.86    45836.69   7559.33 o
   3   0  15    23502.30    23070.76   1678.07 o
   5   0  15     1734.67     -175.71    701.49 o
   7   0  15    11752.63    13522.73   1706.61 o
   9   0  15     4669.68     3493.80   1227.31 o
 -14   1  15      119.47       -7.23    849.21 o
 -13   1  15     3289.38     1922.66    740.88 o
 -12   1  15      108.99     -191.71    555.69 o
 -11   1  15     6315.13     8785.48    725.09 o
 -10   1  15     1324.61     1522.87    490.29 o
  -9   1  15     4947.20     5596.00    534.86 o
  -8   1  15     1429.92     1442.60    400.65 o
  -7   1  15    18492.10    16679.88   1171.87 o
  -6   1  15    12386.22    11510.97    751.68 o
  -5   1  15     2486.69     1975.09    424.22 o
  -4   1  15       32.71     -473.47    352.14 o
  -3   1  15    10559.11    11821.27    726.14 o
  -2   1  15     1018.48     1291.32    398.87 o
  -1   1  15    12449.57    13074.94    869.71 o
   0   1  15      569.39      871.43    390.89 o
   1   1  15     6967.05     7976.89    726.56 o
   2   1  15      726.10      986.38    423.70 o
   3   1  15     5057.05     6674.31    764.23 o
   4   1  15      335.57     -660.29    460.30 o
   5   1  15     4126.07     3858.17    818.19 o
   6   1  15     1650.78     2047.38    649.73 o
   7   1  15     4137.87     4106.37    758.37 o
   8   1  15       45.63     -880.26    673.90 o
   9   1  15     4899.40     3690.80    900.16 o
 -14   2  15      185.67      355.66    712.93 o
 -13   2  15       29.85     -653.15    664.31 o
 -12   2  15      704.25     1202.75    522.40 o
 -11   2  15    11443.57    11813.75    820.54 o
 -10   2  15        0.14     -314.95    430.94 o
  -9   2  15     9146.35     9459.27    702.60 o
  -8   2  15     1334.57     1104.82    415.27 o
  -7   2  15      193.31      742.64    388.23 o
  -6   2  15      189.86      -35.28    353.63 o
  -5   2  15     6232.75     7085.00    593.32 o
  -4   2  15      319.42       70.38    364.88 o
  -3   2  15    15667.74    15798.73   1053.60 o
  -2   2  15      383.96      744.49    394.67 o
  -1   2  15      104.39      -49.81    352.89 o
   0   2  15     8468.50     9885.23    662.07 o
   1   2  15    26995.55    27403.88   1273.94 o
   2   2  15      573.76       45.71    398.66 o
   3   2  15    17736.66    17450.86   1144.71 o
   4   2  15     5081.12     4841.29    603.47 o
   5   2  15        2.84     -108.70    528.97 o
   6   2  15      113.75      679.76    683.52 o
   7   2  15    11164.04    11209.26   1016.23 o
   8   2  15     1125.29      600.79    728.74 o
   9   2  15     5201.90     3297.33   1178.26 o
 -14   3  15      401.91     -105.76    716.44 o
 -13   3  15     3546.40     5846.27    895.11 o
 -12   3  15      327.18     -401.26    570.88 o
 -11   3  15     3945.35     4353.59    611.58 o
 -10   3  15     2838.76     2771.51    535.26 o
  -9   3  15     6210.02     6464.29    626.43 o
  -8   3  15      449.61      781.38    457.04 o
  -7   3  15    11194.55    11481.93   1120.73 o
  -6   3  15     2945.81     3004.06    430.92 o
  -5   3  15     6274.97     7100.66    750.51 o
  -4   3  15      352.69      269.73    374.52 o
  -3   3  15    15195.79    15843.24    855.29 o
  -2   3  15     5048.96     5344.88    508.11 o
  -1   3  15    11658.13    11857.27    956.15 o
   0   3  15     1528.82     2191.42    428.30 o
   1   3  15     8815.50     8641.10   1031.26 o
   2   3  15     5137.20     5647.14    561.17 o
   3   3  15     7090.10     6930.78    630.72 o
   4   3  15       19.07      -73.44    491.24 o
   5   3  15    13321.64    11542.30    981.10 o
   6   3  15     4640.87     4933.19    743.47 o
   7   3  15     3553.89     3351.99    741.01 o
   8   3  15     1443.00     1334.85    696.27 o
   9   3  15     9822.29    10521.93   1159.47 o
 -14   4  15      785.41     1650.33    867.97 o
 -13   4  15      188.57      607.25    634.33 o
 -12   4  15     2137.97     2496.07    671.46 o
 -11   4  15     3751.61     4569.11    603.92 o
 -10   4  15      674.41      781.42    479.21 o
  -9   4  15     8312.09     9626.41   1231.95 o
  -8   4  15     5008.47     5050.95    591.92 o
  -7   4  15        0.95      160.39    416.72 o
  -6   4  15     2288.54     2415.82    479.03 o
  -5   4  15     8684.51     8788.67    661.76 o
  -4   4  15        0.39     -610.49    355.36 o
  -3   4  15    11352.13    11048.26    742.73 o
  -2   4  15     4129.70     4399.68    476.47 o
  -1   4  15      365.01       47.32    353.09 o
   0   4  15     9740.91    10608.20    692.37 o
   1   4  15    10781.36    11841.39    744.11 o
   2   4  15      767.13      740.80    413.58 o
   3   4  15    16989.58    17671.61   1095.77 o
   4   4  15     4407.63     5239.52    684.71 o
   5   4  15      551.71     -682.83    537.37 o
   6   4  15     1746.71     2029.18    651.34 o
   7   4  15     5218.80     4207.66    771.20 o
   8   4  15      640.02     1401.58    702.16 o
   9   4  15     5097.13     3833.16    907.88 o
 -14   5  15     1047.23      183.70    714.01 o
 -13   5  15     4833.47     4840.06   1003.41 o
 -12   5  15     1024.92      950.75    596.60 o
 -11   5  15      233.87      745.29    556.52 o
 -10   5  15     4318.58     5511.73    844.93 o
  -9   5  15     2934.03     3942.10    595.68 o
  -8   5  15      639.56      921.79    483.00 o
  -7   5  15    13775.53    13962.96   1063.35 o
  -6   5  15     5049.56     6241.85    577.88 o
  -5   5  15     6865.94     8167.04    910.59 o
  -4   5  15    15065.02    15354.53   1005.91 o
  -3   5  15    12382.43    12426.55    746.40 o
  -2   5  15     6648.11     6721.81    554.78 o
  -1   5  15    21511.07    21696.30   1058.21 o
   0   5  15     3387.81     3296.41    460.19 o
   1   5  15     1394.15     1190.64    412.60 o
   2   5  15     2859.35     2482.80    544.40 o
   3   5  15     3169.06     2905.45    584.13 o
   4   5  15     3124.51     3177.59    691.96 o
   5   5  15     6768.24     7422.99    796.88 o
   6   5  15     4728.07     5057.56    749.44 o
   7   5  15     1579.23     2206.85    692.36 o
   8   5  15     3546.04     3396.95    774.63 o
   9   5  15     4248.80     4632.42    830.94 o
 -14   6  15     3700.97     4622.84    889.76 o
 -13   6  15       45.47      272.84    694.55 o
 -12   6  15     5437.65     4927.55    945.54 o
 -11   6  15     1480.09      516.24    645.12 o
 -10   6  15      651.06      343.25    519.75 o
  -9   6  15     6930.01     7704.82    707.86 o
  -8   6  15     4152.63     4282.41    581.64 o
  -7   6  15      655.54      482.26    431.68 o
  -6   6  15     6605.31     7029.67    613.96 o
  -5   6  15     8106.06     8365.30    907.91 o
  -4   6  15     2473.96     3394.41    472.60 o
  -3   6  15     4635.29     4662.25    497.26 o
  -2   6  15     7318.55     8114.40    588.24 o
  -1   6  15      309.05      452.15    493.34 o
   0   6  15     8098.24     8510.31    748.86 o
   1   6  15     2324.93     2956.48    530.43 o
   2   6  15      646.54      834.24    472.70 o
   3   6  15     5430.46     5108.42    646.30 o
   4   6  15    11656.13    11667.00    907.33 o
   5   6  15     1650.89     1360.82    650.20 o
   6   6  15     8932.17     9059.34    895.03 o
   7   6  15     1720.53     2458.67    768.65 o
   8   6  15        4.06      149.95    671.35 o
   9   6  15     4955.74     4732.82    850.43 o
 -13   7  15     2065.99     2653.32    797.59 o
 -12   7  15     2426.44      774.24   1415.35 o
 -11   7  15      128.82      587.63    630.55 o
 -10   7  15      434.21      678.92    680.62 o
  -9   7  15      627.86     1204.85    661.69 o
  -8   7  15     2398.32     2280.51    513.79 o
  -7   7  15     2444.68     2752.89    504.74 o
  -6   7  15     1211.77      959.09    439.66 o
  -5   7  15     1387.09     1304.80    432.19 o
  -4   7  15    14089.58    17573.78   1575.31 o
  -3   7  15     1712.58     1226.41    390.92 o
  -2   7  15    13720.38    12830.24    838.18 o
  -1   7  15    10448.65    10303.57    810.31 o
   0   7  15     2365.23     2465.30    618.89 o
   1   7  15      467.93      290.73    505.40 o
   2   7  15     9699.55     8739.34    769.95 o
   3   7  15      869.70      625.97    498.31 o
   4   7  15     6050.28     5341.94    679.12 o
   5   7  15     6153.42     6057.30   1018.10 o
   6   7  15     6115.01     6547.27    904.70 o
   7   7  15      497.65      374.82    635.85 o
   8   7  15     9388.88     9957.28   1007.68 o
 -13   8  15       48.72       82.84    707.96 o
 -12   8  15     7062.91     7981.33   1236.84 o
 -11   8  15     2719.22     1788.11    684.87 o
 -10   8  15      104.94     -834.77    649.53 o
  -9   8  15     1028.93      642.99    621.64 o
  -8   8  15     8400.31     8873.93    924.24 o
  -7   8  15      105.67      737.83    508.39 o
  -6   8  15    11903.05    13331.25   1495.80 o
  -5   8  15     1939.74     2431.97    523.19 o
  -4   8  15     2492.67     2515.29    506.59 o
  -3   8  15     2670.10     1857.90    466.63 o
  -2   8  15    17574.67    18420.77   1417.38 o
  -1   8  15       10.27     -123.36    400.01 o
   0   8  15     5889.96     6657.45    643.34 o
   1   8  15     2251.05     2170.69    489.06 o
   2   8  15      203.90       39.79    451.39 o
   3   8  15     4319.29     3764.77    600.95 o
   4   8  15    10188.00    10200.79    857.68 o
   5   8  15       10.05       29.00    598.97 o
   6   8  15    12721.77    11754.51    992.87 o
   7   8  15     1898.55     2435.13    977.10 o
   8   8  15        3.62     1849.59    822.49 o
 -13   9  15      277.76    -1337.25    668.63 o
 -12   9  15     2932.12     3528.67    784.03 o
 -11   9  15      179.85      353.41    660.58 o
 -10   9  15     1224.08     1848.57    759.98 o
  -9   9  15      788.89     -103.11    625.74 o
  -8   9  15     3632.32     4648.81    780.25 o
  -7   9  15     1955.46     1506.23    624.29 o
  -6   9  15     5059.27     6022.82    680.46 o
  -5   9  15       63.54     -342.33    447.36 o
  -4   9  15    15767.11    18385.80   1529.52 o
  -3   9  15      457.95     -212.59    416.56 o
  -2   9  15    16287.70    18215.14   1300.31 o
  -1   9  15     3217.78     2750.21    482.77 o
   0   9  15     3194.66     2808.41    544.94 o
   1   9  15      585.40     1183.07    454.46 o
   2   9  15     5054.50     4654.90    583.90 o
   3   9  15      180.69     -141.58    481.19 o
   4   9  15     7939.88     7907.91    767.63 o
   5   9  15     1336.80      491.05    563.20 o
   6   9  15     4794.30     3112.58    770.13 o
   7   9  15      197.58     1230.08    778.12 o
   8   9  15     6651.99     6989.53   1493.06 o
 -13  10  15        2.71      445.51   1776.84 o
 -12  10  15    10207.60    10828.36   2552.23 o
 -11  10  15     1469.73      770.35    718.93 o
 -10  10  15       45.73    -1131.91    694.98 o
  -9  10  15     1295.69      375.55    678.85 o
  -8  10  15     6707.25     7232.72   1457.55 o
  -7  10  15      768.16      208.56    581.46 o
  -6  10  15     9962.47    10673.59   1779.20 o
  -5  10  15      303.20      356.43    529.36 o
  -4  10  15      270.91      -17.59    495.91 o
  -3  10  15      319.23      297.26    492.67 o
  -2  10  15    23455.46    25619.04   2534.57 o
  -1  10  15      458.76     -351.67    390.34 o
   0  10  15     8594.29     9512.27    778.74 o
   1  10  15     2235.70     2305.75    599.01 o
   2  10  15      633.61      598.10    454.89 o
   3  10  15      714.80      208.47    518.90 o
   4  10  15    17229.88    16619.54   1174.42 o
   5  10  15      505.86       29.51    622.25 o
   6  10  15    15161.56    14668.94   2050.59 o
   7  10  15       38.28      551.67    740.45 o
   8  10  15       28.70      311.01    772.77 o
 -12  11  15     1712.87     1279.78    835.53 o
 -11  11  15       31.05     -211.70    740.09 o
 -10  11  15     3033.85     3159.34    795.79 o
  -9  11  15      390.81      979.89    678.06 o
  -8  11  15     1053.40      630.06    632.92 o
  -7  11  15      209.68     -152.47    854.25 o
  -6  11  15     1845.94     1776.68   1195.06 o
  -5  11  15      304.16      -50.58    588.90 o
  -4  11  15    15590.99    17181.47   1854.98 o
  -3  11  15     3306.88     3520.03    594.35 o
  -2  11  15     9519.87    11512.01   1401.44 o
  -1  11  15       85.31      671.25    422.48 o
   0  11  15     3583.65     4066.62    544.36 o
   1  11  15      512.36      153.61    421.14 o
   2  11  15     7522.25     8645.96    773.64 o
   3  11  15      240.73      319.60    521.18 o
   4  11  15     1969.74     2067.44    967.63 o
   5  11  15        9.70     -348.13    590.27 o
   6  11  15     4503.79     5908.45    957.66 o
   7  11  15      116.05      941.33    753.06 o
 -12  12  15     4370.90     4259.37    935.28 o
 -11  12  15      121.28      274.00    755.54 o
 -10  12  15      391.25     -165.82    677.22 o
  -9  12  15      456.85      159.22    685.39 o
  -8  12  15     4908.35     5560.27    812.13 o
  -7  12  15     1308.20      343.03    611.25 o
  -6  12  15     6041.20     7433.91   1604.57 o
  -5  12  15      714.65      710.60    553.65 o
  -4  12  15        0.14     -769.98    477.80 o
  -3  12  15      237.53     -218.16    446.84 o
  -2  12  15     9956.67    11934.60    888.77 o
  -1  12  15      746.93     1713.50    761.25 o
   0  12  15    11495.71    10230.29   1879.34 o
   1  12  15      437.83      -90.34    570.82 o
   2  12  15      411.66      541.48    447.60 o
   3  12  15        3.92     -755.16    486.87 o
   4  12  15     9348.92     9039.73    873.33 o
   5  12  15      868.32      369.25    666.31 o
   6  12  15     9240.82     9183.35    993.24 o
   7  12  15      429.87      775.88    976.27 o
 -11  13  15      168.25      786.90    890.82 o
 -10  13  15     6848.45    10287.51   2217.18 o
  -9  13  15     2536.77     2095.61    743.69 o
  -8  13  15     1160.44      747.62    656.79 o
  -7  13  15      674.85      391.26    583.38 o
  -6  13  15     6472.57     8191.51   1554.64 o
  -5  13  15      326.16      -97.08    525.41 o
  -4  13  15    12577.83    16612.54   2320.37 o
  -3  13  15     2268.32     2675.24    543.18 o
  -2  13  15     2635.31     3233.29    719.97 o
  -1  13  15      440.88      757.45    876.26 o
   0  13  15     1145.92      995.21    873.53 o
   1  13  15     3719.43     2474.26    675.62 o
   2  13  15    11276.48     9321.46   1733.06 o
   3  13  15     1681.30     1395.64    580.21 o
   4  13  15      991.04      828.97    561.84 o
   5  13  15       54.63      173.40   1081.86 o
   6  13  15     6137.49     5537.56    849.84 o
 -11  14  15      277.15       -7.98    824.32 o
 -10  14  15        8.63    -1382.20    929.36 o
  -9  14  15     1289.74     1748.97   1177.23 o
  -8  14  15     2274.48     2790.41    749.90 o
  -7  14  15       65.47     -180.19    597.53 o
  -6  14  15     2046.41     3185.99    965.74 o
  -5  14  15      440.08      819.05    660.96 o
  -4  14  15      531.22      168.43    749.07 o
  -3  14  15     1106.67     1430.80    490.50 o
  -2  14  15     2865.32     2853.77    713.64 o
  -1  14  15        1.34       43.41    590.59 o
   0  14  15    11032.04    10227.24   1023.06 o
   1  14  15     1823.31     1902.21    627.06 o
   2  14  15       47.88      798.40    604.54 o
   3  14  15     1256.43      844.75    650.52 o
   4  14  15     8023.16     7690.23    952.97 o
   5  14  15      179.33      345.75    591.51 o
   6  14  15     7173.67     6274.86    909.02 o
 -10  15  15     6308.41     6525.67   1730.30 o
  -9  15  15     3188.69     2900.17    920.00 o
  -8  15  15     1087.91      558.77    765.75 o
  -7  15  15     3217.88     4122.10   1405.93 o
[truncated: 94,672 more chars]
